# Supplementary material for: Slr0320 Is Crucial for Optimal Function of Photosystem II during High Light Acclimation in Synechocystis sp. PCC 6803
Source: Life (Basel). 2021 Mar 26;11(4):279. doi: 10.3390/life11040279 (PMC8065906; doi:10.3390/life11040279)
Supplement: Supplementary file 1 [file life-11-00279-s001.zip]

Archive with 7 entries (7 files):
- Table S1.xlsx
- Table S2.xlsx
- Table S3.xlsx
- Table S4.xlsx
- Table S5.xlsx
- Table S6.xlsx
- Figure S1, S2.docx
