# Supplementary material for: Slr0320 Is Crucial for Optimal Function of Photosystem II during High Light Acclimation in Synechocystis sp. PCC 6803
Source: Life (Basel). 2021 Mar 26;11(4):279. doi: 10.3390/life11040279 (PMC8065906; doi:10.3390/life11040279)
Supplement: Supplementary file 1 [file life-11-00279-s001.zip › Table S1.xlsx]

## Sheet: 1785 proteome data
Protein IDs	UniProt_Acc	Gene Symbol	Report ion intensities
			High light						Normal light
			WT-1	WT-2	WT-3	Δslr0320-1	Δslr0320-2	Δslr0320-3	WT-1	WT-2	WT-3	Δslr0320-1	Δslr0320-2	Δslr0320-3
sll0002	Q55683	ponA	1185790	1201210	1138650	1228120	1240500	1240710	543296	479879	504468	1198510	619092	637144
sll0005	Q55680	sll0005	2141500	1953100	1883910	2664240	2678160	2556220	327072	300884	297254	315727	329381	317580
sll0006	Q55679	aspC	9312040	8363550	8089050	8901830	9268550	9272250	7470290	7362350	6755700	5868470	5940500	6657030
sll0008	Q55677	sll0008	514871	489281	434256	496912	615272	544099	640558	635341	482037	473803	507309	520860
sll0016	Q55666	mltA	717536	823154	861112	719804	770954	791156	1110750	1124390	1247500	1181470	1138100	1092300
sll0017	Q55665	hemL	25513600	26918800	25978400	24121400	23139400	24060500	19592000	20037300	20838900	20388900	20334200	19728700
sll0018	Q55664	fbaA, fda	145537000	142868000	144408000	117105000	117245000	115103000	146602000	148127000	153898000	152475000	142992000	149270000
sll0019	Q55663	dxr	3069300	3062260	3117880	2903550	3067110	2835640	2765510	2810750	2707710	2520080	2707620	2629710
sll0020	Q55662	clpC	128521000	126210000	127244000	129298000	133794000	129774000	94691500	97371300	93439000	102580000	103828000	96222800
sll0021	Q55661	sll0021	267544	285879	268162	236312	259641	243792	485126	445249	439730	472733	439879	425759
sll0022	Q55659	sll0022	251236	274946	265876	216389	230989	220753	587306	568580	568711	479073	479539	467837
sll0023	Q55658	sll0023	2233250	2281420	2163830	1837530	1804700	1684120	4092840	4090490	4407400	3912210	3813660	3782040
sll0027	Q55464	ndhD4	764034	727376	717857	615922	749907	644402	732413	793417	678530	779397	748263	696513
sll0033	Q55455	crtH	3239950	3025600	3170330	3266760	3341680	3276370	2640150	2678350	2458470	2433090	2560270	2612980
sll0036	Q55452	sll0036	4070200	4007820	4067840	3430120	3411180	3311890	5578800	5729670	5960940	6277020	6278390	5903920
sll0037	Q55451	cbiX	1122820	1271020	1130080	1335570	1084040	1148860	469384	384546	467161	648457	483923	453847
sll0038	Q55448	pixG, pisG, taxP1, rer1	5363470	5662640	5514880	5613950	5609190	5704620	4416580	4323790	4614740	4743020	4897300	4577700
sll0039	Q55447	pixH, pisH	3036190	3045530	2844280	3281880	2827550	2892860	2398540	2268650	2339860	1935580	2002420	2210540
sll0041	Q55445	pixJ1, pisJ1, taxD1	24926200	24931400	23774100	25008900	24259300	23504000	22427400	22260500	23483700	23953600	22807600	23321100
sll0042	Q55444	pixJ2, pisJ2	727468	693190	622779	634235	592500	610421	1365580	1392110	1039400	932672	1030490	1242920
sll0043	Q55443	pixL, taxAY1, hik18	8812670	8971860	8486420	7269970	7319450	7266880	5076510	5230810	5004290	5205920	5260140	5205380
sll0044	Q55442	sll0044	670811	675012	644464	631443	613059	648822	1074340	1043740	1082810	1111520	1120370	1100550
sll0045	Q55440	spsA	422994	420974	454104	385273	439632	417916	305739	350490	344128	340899	384975	342473
sll0048	Q55437	sll0048	6378210	6109110	6328620	6633630	6341470	6154530	5839910	5825720	5811150	6010230	6024890	5982500
sll0051	Q55162	sll0051	1642520	1517640	1544190	1249150	1190420	1213190	9358850	9165440	9207920	6763820	6813630	7634080
sll0053	Q55160	accC	7939390	8449980	8569590	7897270	7512060	7752710	6414900	6257740	6950410	7189410	7206620	6560330
sll0057	Q59978	grpE	31709800	32998600	34108600	26752500	25875800	28077100	25922600	27385600	25871000	22083900	21993400	22401300
sll0058	Q55154	dnaK1	16383900	16883000	16157300	15781800	16820100	16775000	15828100	15558900	15828000	17286600	17516800	16672300
sll0064	Q55146	sll0064	4445290	4431270	4201420	4236340	4098800	3866690	6388140	6349200	6342870	6013350	5880840	5834780
sll0065	Q55141	ilvN	5854290	5805670	5880620	5410790	5575110	5767080	5362320	5977000	5758810	5154480	5431900	5451630
sll0066	Q55140	sll0066	1073300	1086070	1040070	1089460	1133700	1105150	360930	345668	371799	401489	413775	362938
sll0067	Q55139	gst	1345140	1130860	1091610	1315260	1357260	1328130	854366	702752	535312	644881	460675	550319
sll0068	Q55138	sll0068	2254870	2081360	2095460	2021820	2203620	2056480	2390310	2382560	2294600	2411680	2420250	2227480
sll0069	Q55137	sll0069	3751010	3593170	3710570	3524860	3549140	3390430	2511550	2421850	2464780	2935070	2848490	2580180
sll0070	Q55135	purU	267869	224850	229782	241044	254800	224927	482049	487316	452017	501688	529634	501670
sll0071	Q55134	sll0071	184205	206914	198116	171837	169437	152970	55801	64504.7	58626.6	64276.1	70287	55014.8
sll0072	Q55133	sll0072	207607	176064	190085	182519	206566	199609	299953	310055	290688	285286	257896	259390
sll0078	Q55806	thrS	19796900	20747600	19990200	20340800	20786400	20582500	17191100	17444100	18474200	21119500	21680300	18916100
sll0080	P54899	argC	15337700	15502300	15389900	15179800	15351100	14707000	15192200	15247700	15924100	15280700	15233400	14828400
sll0086	Q55794	sll0086	11415800	10688800	10937500	13903200	13430300	12884700	6617720	6570630	6326590	8472840	8813720	8010260
sll0094	Q55885	hik37	1060330	1066500	1088040	1302730	1342720	1336620	1057140	928304	1083490	1753390	1700940	1612240
sll0096	Q55883	sll0096	3080990	3128650	3007050	3100100	3022230	2908650	3612770	3560760	3619910	4609780	4556860	3932230
sll0100	P54984	sll0100	764908	748230	771800	704050	781270	741212	734721	736988	708708	698831	758316	652174
sll0102	Q55875	sll0102	6513690	6409580	6347290	6953630	6835030	6549000	4215490	4328000	4188990	4626830	4600910	4332740
sll0103	Q55874	sll0103	8245610	8607320	8183240	6786430	7059530	6735080	10463600	10457800	10853500	10642400	10733400	10209100
sll0108	P54147	amt1	1782520	2120450	1933810	2339230	2399860	2135800	1212600	1232330	1410550	1313560	1187250	1285910
sll0109	Q55869	aroH	28217.3	11341.6	13757.1	27277.6	22086	15453.9	32961.8	27712.1	54306.6	61510.6	28702.5	42735.7
sll0135	P0DJF8	mtnP	1226560	1276080	1098960	1265790	1337630	1250580	2726720	2837670	2656330	2559050	2609950	2658440
sll0136	P74468	pepP	6051850	6134870	6050640	7004980	7069820	7141480	5910880	6158120	5858330	6538090	6941870	5898780
sll0141	P74462	sll0141	717732	674880	682294	786256	723884	733023	340594	326484	278628	349743	320666	285376
sll0142	P74461	sll0142	1241980	1228630	1181210	1474680	1417000	1359610	386705	365630	360123	329238	357587	350320
sll0144	P74457	pyrH	1818470	1619600	1693590	1893980	1722630	1895750	3073430	3210250	2704200	2204130	2372700	2502030
sll0145	P74456	frr, rrf	45123900	49868400	51624100	37206900	36155200	37291500	33847000	35522200	39229300	33294800	34267200	31567200
sll0147	P74454	sll0147	1638200	1694250	1585420	1625060	1808540	1653920	1182700	1156840	1036240	1237070	1330030	1180310
sll0148	P74453	sll0148	3216960	3210790	3238600	3022440	3061190	3088810	7451870	7418600	8150930	8454550	8674650	7993430
sll0149	P74452	sll0149	1466760	1541200	1590010	1587400	1512050	1503660	1095480	1075540	1167220	1342350	1252640	1126930
sll0154	Q55575	sll0154	55490.5	35294.2	60822.7	59611.5	91002.5	160824	116027	98063.9	115307	105946	136602	254427
sll0157	Q55571	sll0157	525530	493047	507995	547923	617567	638847	392762	424509	416077	506500	469465	406902
sll0158	P52981	glgB	21685100	22652300	22550600	23802900	23407500	23873000	20588800	20667400	22245400	26279600	26001900	22579200
sll0163	Q55563	sll0163	10987500	11169800	10750800	9174240	8911290	9398740	9752470	9488270	9788260	10928200	10713300	9684780
sll0166	Q55562	cobA/hemD	733765	747921	726246	696124	712145	676132	388991	367888	385219	446189	400134	385419
sll0167	Q55561	sll0167	2754330	2682850	2660190	2246370	1761170	2046120	4543990	4105800	4643040	4338940	4488390	4140210
sll0169	Q55559	sll0169	2797660	3221140	3008170	3330010	3272490	3302420	4516370	4652360	4679160	4995780	5114920	4909390
sll0170	P22358	dnaK2	267967000	276433000	271397000	218509000	213838000	223250000	167491000	167400000	159372000	164863000	168013000	148263000
sll0171	P54261	gcvT	394690	400947	376129	411181	418139	366728	970241	1002960	955544	1021230	1018610	1006780
sll0172	Q55558	sll0172	1581510	1698210	1594710	1509660	1522960	1547660	2579370	2608710	2650630	2721800	2796470	2701640
sll0173	Q55557	vgb	5793670	5522260	5484270	5500880	5320590	5303050	7160740	6862090	7490920	7775890	7627210	7341740
sll0175	Q55555	sll0175	1227350	1280590	1263660	1188400	1218680	1134350	2879700	2785630	2846300	2893500	2907190	2883240
sll0176	Q55554	sll0176	1049330	1193610	1057220	1093040	969386	1002830	1666780	1524640	1730320	2035250	1806780	1797810
sll0178	Q55359	sll0178	4950450	4204240	4563080	4126750	4091210	4219020	89548.3	88404.3	90595.7	63148.5	80082.1	73121.5
sll0179	Q55778	gltX	11781300	11086100	10961000	10382900	9848850	9829420	12548500	12702100	11884400	10307400	10471600	10436200
sll0180	Q55776	sll0180	14663700	15386700	14268400	15226300	14801600	14747500	12277700	12540600	12885700	12650300	12558300	13043500
sll0182	Q55774	sll0182	1885480	1737080	1742370	1628460	1686370	1709370	1355180	1333820	1275450	1527240	1492340	1457110
sll0184	Q59996	sigC	1512150	1605170	1443880	1306220	1212550	1274360	3445160	3600820	3661050	4141380	3934250	3560980
sll0185	Q55770	sll0185	27972700	30848300	30849100	27773200	29343500	26859600	22131700	21283500	23559300	29861000	29326700	25575600
sll0188	Q55762	sll0188	1645960	1860170	1639810	1616120	1662060	1560290	1599720	1607290	1579360	1690510	1799130	1670880
sll0199	P21697	petE	101328000	99462600	87920600	122705000	107023000	131106000	92593900	76652900	118095000	98516700	95026700	93644600
sll0202	Q55694	mnmG	1123800	1111920	1048850	1154230	1090690	1149250	1840780	1669280	1887670	2129410	1909640	2002460
sll0204	Q55692	trmFO	729600	726319	770555	718686	822523	707843	564316	550595	539240	504660	548286	577764
sll0207	Q55689	rfbA	4241430	4309600	4208060	3966170	4123940	3906840	3719270	3727860	3949300	4015620	4157390	3664120
sll0208	Q55688	sll0208	2477580	2190480	2261390	2566370	2557140	2456660	3667810	3361650	2981670	2677320	2548380	2976300
sll0209	Q55687	sll0209	8485620	8127380	8048330	8966690	8750370	8605180	8657420	8427930	8394750	8213220	7968610	7958590
sll0217	P72723	dfa2	7033890	6586620	6733240	4866510	4795560	5053130	5653120	5608880	5476740	6059390	6099520	5894810
sll0219	P72721	dfa4	22468100	22981500	22239300	14290500	14455600	15293100	13497600	13205500	13038900	17001800	17437200	14914200
sll0220	P72720	glmS	9685950	10147600	10483400	8741600	9245280	9230420	10851800	10695400	11406400	11728400	11973300	11290700
sll0221	P72719	bcp	1040490	1020350	1001460	937284	1103470	944403	884508	929835	1004790	902605	1021950	991270
sll0222	P72715	phoA	903175	933168	911657	1146620	1154170	1145900	890413	865752	848540	1068810	1111240	1038320
sll0223	P72714	ndhB	4337710	3975890	3825780	3914190	3727820	3478740	3893600	3530660	3177750	3213180	3655700	3360410
sll0224	P72707	sll0224	1876630	1837710	1834720	1949890	1967280	1876910	2793790	2873770	2977340	2657680	2492860	2515110
sll0226	P72705	ycf4	8696060	8908780	8695320	7911140	8524420	8027690	12069600	11695400	11962000	11521600	12164400	11838500
sll0227	P72704	ppiB	24406400	25271700	24495600	26315900	26848100	27390400	22983200	21861300	22871100	25064600	26781100	24076900
sll0228	P72703	speB1	1434440	1424500	1456530	1460900	1337630	1321720	2070800	2230260	2057790	2185110	2309740	2122200
sll0230	P72699	sll0230	3114880	2608420	2681930	3291360	3321530	3366160	6084230	6296770	5057520	4829180	5036260	5675680
sll0236	P73902	sll0236	4874900	4962840	5050770	4660120	4904430	4758620	3413630	3459740	3480150	3851200	3928630	3505350
sll0237	P73900	sll0237	230645	225532	197728	257254	251756	274398	281372	441868	258834	310562	426694	233179
sll0243	P73895	sll0243	400359	427305	426806	426130	436921	392036	241458	221240	259603	256477	254201	241905
sll0244	P73887	galE	1892550	1964000	1939530	1735010	1747040	1789690	1278260	1165830	1275040	1527450	1395740	1296630
sll0245	P73886	ychF	8991860	8141810	8355700	9466780	9368380	9607020	10157200	10162300	9999110	8976580	9088240	9638680
sll0250	P73881	coaBC	535236	548483	523119	636757	612363	634752	477477	473310	490862	589778	691639	588613
sll0258	Q55013	psbV	52517600	50404600	51938400	47944900	49085800	47234000	32896800	33924000	29184800	26601700	24864900	31590800
sll0260	P74409	sll0260	363577	379069	361444	419143	382163	397246	925495	945970	920654	997295	971530	938868
sll0267	P74400	sll0267	1300540	1328380	1249170	1108870	1318410	1137510	736844	654410	739202	598269	603996	563152
sll0268	P74399	sll0268	414968	475430	433174	370432	357542	344844	443131	429662	532441	662529	650015	604479
sll0271	P74395	nusB	1030270	1001920	962201	909372	908831	879363	288035	244276	231609	289682	230178	292205
sll0272	P74394	sll0272	6115610	6680760	6268820	5091050	5057240	5476800	4055250	4414220	3926360	3843620	3995720	3939630
sll0274	P74392	sll0274	2754330	2871340	2774280	2597060	2516310	2533330	5227220	5146250	5473720	5636710	5688480	5384730
sll0283	Q55913	sll0283	35613	27339.4	44638.9	37261.5	37138	35574.7	349413	337339	336017	323033	302545	314686
sll0288	Q55901	minC	257701	277313	219301	249140	222024	251645	1231780	1199430	1240910	1281240	1315910	1253640
sll0289	Q55900	minD	7242650	7318020	7068360	7595610	8358620	8161880	10494100	10351900	9862440	10124400	10142400	10662500
sll0290	Q55898	ppk	8594770	8728980	8841240	6369360	6528990	6411160	8093810	7936850	7925660	6944350	7131670	6376150
sll0293	Q55547	sll0293	8723470	8834680	8123440	9465880	9725750	10052000	2712740	2730780	2696510	2554370	2948700	2738630
sll0300	Q55532	ribC	120583	125494	126499	134854	133565	134165	304331	284022	239171	305469	261664	271911
sll0301	Q55531	sll0301	930585	840539	781658	858353	759610	801378	1901780	1869800	1543650	1106120	1130880	1354300
sll0306	Q55525	sigB	70117.8	78403.5	84253	89342.1	78681.7	83258.6	1033470	1091900	946203	924576	948080	955935
sll0314	Q55648	sll0314	7818360	6419260	6373620	6731320	6928840	6623980	5828420	5914110	4340980	4636700	4590190	5366300
sll0318	Q57473	sll0318	23759	29672.4	21333.2	15677.2	16510.5	22935.7	29562	20695.4	23766	25143.6	18129.3	16028
sll0319	P74789	sll0319	2577010	2892590	2650700	3001870	2957100	2971990	3690230	3452860	3829870	4400060	4202080	3987120
sll0320	Q55641	rnd	11891300	12406300	12793800	10055400	9843970	9924720	8109410	8384810	8616580	7632470	7522750	7459020
sll0321	Q55639	sll0321	855871	971538	861368	816315	935997	825383	659605	674627	654478	621362	659325	636629
sll0325	Q55634	sll0325	238082	257517	243334	330899	331779	328436	44761.7	41439.4	53538.8	61835.9	61682	57052.7
sll0329	P52208	gnd	58268800	56448100	56723400	49717100	53322300	50329100	23476200	23541200	21836100	21481200	21915900	21737700
sll0335	Q55587	sll0335	2099550	2309720	2051680	1273300	1372950	1168290	1815760	1947860	1854150	1726160	1725990	1575040
sll0336	Q57417	accD, ycf11, zfpA	2898750	2906800	2894700	2537830	2460730	2442460	2406240	2296460	2512590	2518420	2633630	2421520
sll0354	P74437	sll0354	92954.4	80042.9	71479.6	84287.6	89039.1	90960.4	134467	135869	92532.5	114457	129447	118321
sll0359	P74426	sll0359	126330000	131902000	133673000	143943000	143351000	143459000	110870000	113456000	127017000	151674000	153534000	133254000
sll0361	P74424	sll0361	154929	164514	163032	156718	151673	165333	286551	304124	219680	200843	234509	251950
sll0362	P74423	alaS	17806500	18172300	17890100	16850900	16770200	16329100	15386100	15692800	16042900	15358700	16214300	15291500
sll0368	Q55758	pyrR	8351220	8759150	8524790	7311300	7103370	7440040	5263620	5526230	5101820	5524570	5366300	5280320
sll0370	Q55756	pyrA	63194700	60940200	61492100	59765400	61556200	59987400	57517200	56662800	60149200	59436100	60605600	56081500
sll0373	P54902	proA	7514590	7448940	7324600	6194740	6286620	6172880	6755530	6592440	6601310	5738870	6025740	5819020
sll0374	Q55753	urtE	1807760	1713070	1858300	2053580	2034180	2293080	1043500	1021580	1088510	1129190	1065600	1192640
sll0376	Q55751	sll0376	36163.2	33330	41327.4	36525.2	34217.8	39589.4	38968.5	35496.7	26838.7	39245.8	36684.4	27814
sll0377	Q55750	mfd	8612260	8496110	8589390	8213960	8235100	8165920	7586430	7356990	7696270	8670200	8748640	7609000
sll0379	Q55746	lpxA	4151350	4208530	4036210	4358010	4331290	4237860	3889910	4209120	3952800	4099700	4398900	3987230
sll0381	Q55744	sll0381	1782030	1916210	1706860	1706290	1639310	1783770	2086510	1487650	1899690	2244770	1783740	2101190
sll0395	Q55734	sll0395	8683480	7985240	8073640	8024570	8355710	8241300	5958110	5774950	5204910	4967090	5059190	5484970
sll0396	Q55733	sll0396	1110630	1086030	1107940	1027460	903543	912810	1340340	1293000	1225040	1260140	1106470	1170880
sll0400	Q55129	sll0400	1017300	1052710	1050280	1133830	983784	897280	509114	478578	535030	669284	673136	593019
sll0401	Q59977	gltA	13335500	12288500	12357000	10525100	11412800	10681500	11584300	11289400	10364500	10384000	10257800	10887600
sll0402	Q55128	aspC	14836600	15130200	14465300	14410400	14064000	13880200	10723800	10389800	10230600	10824200	10777000	10430500
sll0404	Q55124	glcD	2440060	2466610	2480690	2101350	2062540	2042370	3357940	3262930	3411470	3663510	3471840	3207320
sll0408	Q55118	sll0408	64575900	67369100	67153800	65572300	67363400	66516100	47034800	47799100	50216000	52522800	52227700	50059800
sll0410	Q55116	sll0410	3482710	3670460	3737210	3326610	3495020	3427330	2309480	2322740	2148650	2436730	2464200	2365660
sll0414	Q55112	sll0414	2351830	2370380	2337820	1932090	1679830	1805570	3379280	3368030	3681310	3699880	3556020	3235510
sll0415	P22040	sll0415	520893	619675	478146	562236	603418	525234	310745	368283	253443	294390	288830	286748
sll0416	P22034	groEL-2	141921000	130493000	135959000	135534000	142136000	141160000	117869000	117324000	108995000	104937000	106814000	114054000
sll0418	P74388	sll0418	480486	500501	453328	610331	592780	586416	397074	379189	425960	505762	514549	472683
sll0420	P74386	ureB	3930200	3716600	3188600	4128540	3981610	3964460	5022880	4759760	5024490	4829800	5516510	5478220
sll0421	P74384	purB	8493090	7441450	7583810	8114660	8395600	8349730	16187800	16911000	14451600	12012200	12473300	13176400
sll0422	P74383	sll0422	9045310	8981440	9014830	8748400	8873470	8370260	7738550	7496150	7428420	7454950	7574980	7518620
sll0424	P74381	sll0424	187398	199813	194065	176435	172398	171036	1767980	1372600	966120	1651850	1380450	1482840
sll0427	P10549	psbO	109963000	117391000	122009000	106727000	108508000	116129000	86601300	87397900	104078000	104854000	103866000	94316700
sll0430	P74702	htpG	42764100	44492100	43204100	39945300	42044500	42090500	38962000	41119200	34780900	34488900	36820200	33116300
sll0441	P74688	sll0441	825052	794759	766361	820305	796375	736604	1182480	1094950	1200940	1171490	1199780	1163590
sll0443	P74685	sll0443	734021	760275	681896	791337	782756	729658	1365470	1291860	1443030	1483700	1509430	1499780
sll0445	P74683	sll0445	1346120	1431430	1390200	1530680	1598070	1465970	2084130	2127200	2254420	2112680	2138520	2059380
sll0446	P74682	sll0446	1309670	1341590	1244880	1451240	1483900	1376870	3158690	3274790	3295400	3479140	3484040	3392350
sll0447	P74681	sll0447	706002	1006890	740073	644755	723343	614052	243376	286496	234604	263835	321664	267913
sll0451	P74676	sll0451	103754	86219.6	89210.5	103077	78685.9	90124.7	264817	269659	249652	234049	202249	199570
sll0454	Q55187	pheS	8094020	7406440	7776680	7780790	7467070	7368310	9522450	9309950	9620680	9249810	9358300	9162270
sll0455	P52986	thrA	9587020	9496720	9615990	10127900	10117100	10044100	8080490	8063120	8194200	9128010	9394070	8236350
sll0456	Q55184	sll0456	960343	1003540	963538	1048130	1036090	1063510	2401250	2263940	2235120	2156120	2137560	2233910
sll0459	Q55170	uvrB	1127430	1117750	1092020	1078540	1177330	1134940	866588	989644	765094	853083	880905	822767
sll0461	Q55167	proA	2071060	2079160	2017490	2258620	2289950	2223620	6602440	6290400	6253100	7404650	7136130	7117570
sll0467	Q55850	queA	1095700	1091550	1027010	1191000	1137030	1154180	451312	518362	499715	608371	612043	477507
sll0469	Q55848	prs	2921350	2840410	2884590	3015820	3022340	2890890	3248080	3336270	3261540	3415220	3311860	3358480
sll0470	Q55847	sll0470	5353050	5449050	4928210	5018500	5070130	4761880	6997250	7257120	7685970	8849170	8668180	7988390
sll0480	Q55828	dapL	35361500	35144500	35948500	35478500	28995400	31322200	25583500	25080700	26353900	24876500	24981700	24336300
sll0482	Q55826	sll0482	784105	843721	799302	891265	827052	882116	622248	547202	621320	576610	561162	581526
sll0485	Q55820	sll0485	65937.6	60925.9	50872	71505.4	67300.1	58531.1	140253	113716	109757	92118.8	93202.9	89827
sll0486	Q55819	kaiB3	89500.1	73392.7	76021.8	82359.7	74210.5	77743.2	176938	163166	130025	123956	114914	127219
sll0487	Q55818	cpcM	1124490	1040080	1031400	1132670	1068250	1069330	1227880	1216330	1128890	951494	1027080	1050670
sll0488	Q55817	sll0488	282743	273152	261233	246859	229524	254497	392870	413271	358894	375071	446248	409004
sll0493	Q55496	sll0493	939947	888797	931618	884305	891565	867405	1305130	1270590	1281090	1365840	1377800	1295240
sll0495	P52276	asnS	7430690	7428460	7111630	7151610	7172770	7053670	6467550	6480070	6506050	6492360	6493890	6533640
sll0497	Q55492	sll0497	1271950	1353810	1381220	1338430	1301580	1366020	391451	377301	359574	418139	398234	413270
sll0499	Q55489	sll0499	150636	176834	145470	188647	193736	159916	288523	318984	277213	298017	294010	296429
sll0501	Q55487	sll0501	154398	176339	151684	161880	176491	166981	93811.7	102727	79785.5	88459.4	101321	75032.9
sll0502	Q55486	argS	4927660	4738780	4647470	5526550	5434040	5049680	7831620	7653940	7650940	7950070	7928800	7731420
sll0504	Q55484	lysA	6285960	6353970	6406270	5960790	5930090	5513410	9545100	9283420	9824660	9768940	9712120	9434250
sll0505	Q55483	sll0505	371456	350652	368088	461834	465635	452202	88513.6	91246.2	100925	96305.1	88470.5	100187
sll0506	Q55482	uppS	365827	387019	375864	399292	364056	382998	976720	1116600	1005950	869868	935405	853813
sll0507	Q55481	corA	462527	419807	415917	439898	478870	445325	172940	169581	160553	165622	145349	158479
sll0508	Q55479	sll0508	40406.3	35944.9	29669.5	45257.5	24071.3	33759.3	443348	465313	427711	452238	432246	429544
sll0517	Q57014	rbp1,rbpA	427002	417044	419010	422588	393819	371938	11369700	11609300	12753200	12457000	12731300	12096900
sll0518	Q55466	sll0518	25279800	25391700	25731400	25243200	23074000	23661900	15282100	15629000	17277100	19731000	18625100	16646600
sll0519	P26522	ndhA	10433400	9381330	9448630	8510620	9194170	7777380	12909300	11966800	10396100	12208600	12844900	12223400
sll0520	P26525	ndhI	76260000	71677400	71901000	60164400	57762300	60587300	60275600	63404000	59776300	51553100	55478200	55205600
sll0521	P26523	ndhG	6184770	5247780	5440800	4737410	5256290	4899910	6243170	5471380	4369490	4399020	5312800	5128200
sll0524	Q55521	sll0524	4413850	4602250	4235400	4386640	4325480	4110880	4065110	4525320	4296270	4752790	4727980	4016490
sll0529	Q55517	sll0529	92250900	92951200	93892400	101342000	105059000	99641900	67361400	67100400	68609900	83975900	84566100	76468400
sll0533	Q55511	tig	63034500	65272700	66000600	66050900	68321300	65531400	46401000	46833600	50029900	53366700	53868900	49129300
sll0534	Q59993	clpP2	5282610	4369830	4573180	5779370	6114480	6067120	6886740	7142190	4991040	4656240	4620550	5735830
sll0535	Q55510	clpX	3717210	3892100	3840680	3733390	3714010	3671920	1943060	2099520	2078320	2338720	2377680	2108160
sll0540	Q55410	sll0540	4588920	4393940	4077030	3488090	3648560	3498370	1001480	959542	1088510	622298	536662	588613
sll0542	Q55404	acsA	13530000	13859600	13662200	11820500	11930200	11559600	14924500	14611200	16442000	15655900	15031700	13930000
sll0546	Q55397	sll0546	122715	109835	132632	127563	115874	125690	17262.6	11097.7	21265.4	35809.9	22137.8	29440.3
sll0550	Q55393	dfa1	81359700	77372900	77404500	67624600	67696900	65712000	41234000	42129400	40015700	51264200	52126900	44970900
sll0553	Q55390	sll0553	796326	698166	669344	684002	779899	735055	2973860	3074410	3110100	2942650	2980440	3094220
sll0554	Q55389	ftrC	2241310	1992180	2064330	2332070	2174630	2469690	2636580	2851190	2443770	1879150	2104010	2480910
sll0558	P72583	ycf53	257406	222494	229833	287313	259132	238770	662086	607368	539714	557300	535950	569348
sll0563	P74749	sll0563	181523	175238	149939	220799	199065	193670	306519	347684	253601	288414	278012	274077
sll0564	P74743	sll0564	415203	422505	435072	440167	442780	440471	493794	476525	516432	540838	570780	507867
sll0567	P74739	fur	6046350	6400330	6357090	5543010	5364330	5207940	3817760	3781180	4063240	4134200	4262490	3840680
sll0569	P74737	recA	10457900	10745400	10181700	9265490	9536680	9118930	8716360	8872450	9177700	9865280	9591740	8875180
sll0572	P74734	sll0572	27808.6	25643.8	17450.2	26223.7	26927.1	19027.6	1555290	1677060	1939730	1940670	1811020	1670340
sll0575	P74730	rfbB	243455	232062	207688	270951	265614	237951	263885	240284	259377	310406	316069	269628
sll0576	P74729	sll0576	15511500	15351500	14833700	15361400	15507000	15077000	12548500	12187700	12385100	12736500	12738700	12986700
sll0577	P74725	sll0577	4029030	2875530	3125220	3756200	3501980	3579770	4306930	4004520	3507550	2623280	2558040	3317850
sll0578	P74724	purK	1039510	1111260	1025890	1037570	1043740	1066570	1016750	942501	1026350	1037140	1008230	921748
sll0585	Q55865	sll0585	794303	819719	864664	850686	664170	692797	2129090	2059340	2052710	2737500	2539780	2457110
sll0587	Q55863	pyk1	1236880	1264520	1263760	1160040	1233120	1149350	2127680	2025540	1977160	2172020	2182680	2109880
sll0588	Q55862	sll0588	4758000	5220040	4966880	4228110	4031270	4334460	5069140	4755170	5080670	4334370	4666730	4645990
sll0590	Q55859	sll0590	46247.8	46142.6	36362.8	47361.6	50503.9	46138.8	97634.1	105810	96845.6	102329	100228	92468.5
sll0593	Q55855	glk	2024190	1958930	1898200	1762210	2040200	1894470	4633810	4223910	4516870	4573410	4438180	4626700
sll0595	Q55853	sll0595	540325	570823	524680	450589	432714	423145	548595	507558	442711	464055	498371	536769
sll0596	Q55852	sll0596	4317770	4445690	3997530	4942820	5298470	4652550	2716750	2686010	2531950	2612160	2738830	2654900
sll0601	P55175	sll0601	3640880	4049870	3849970	3032370	3376790	3393390	3733570	4006820	3723960	4631820	4589770	4536970
sll0602	Q55726	sll0602	4963130	5312960	4909430	5050800	5368280	4956740	3873450	3871610	3990370	4201970	4138280	3950670
sll0603	Q55725	menD	257357	251384	224343	256351	246042	226269	174056	245042	177490	173957	193629	155756
sll0606	Q55723	sll0606	1346520	1309990	1225900	1367950	1397670	1398380	1284320	1246710	1318520	1518510	1465800	1428810
sll0615	P52876	sll0615	99853.9	105763	103079	108534	98534.2	110988	970155	1002090	1042560	867571	887667	811704
sll0616	Q55709	secA	29390300	28716700	28494900	30019600	31080400	29149600	38122300	37906100	39230000	37264900	36855300	36902700
sll0617	Q55707	vipp1	8310160	7488020	7882300	7106700	6919490	8309770	7478200	7590800	5940470	5368260	5167040	6207740
sll0622	P74578	nadA	385564	341106	359138	395955	329608	365929	287461	275552	279424	264822	243246	282267
sll0623	P74577	sll0623	4502070	4707510	4617470	4596150	4736030	4828970	1024310	1064400	1071960	1048440	1114320	996866
sll0625	P74574	sll0625	333475	309628	299134	306109	310534	292759	1057370	1162080	1046410	971292	1059820	1054490
sll0629	P74564	psaK2	14627400	12981000	14117300	13831600	14749600	15256600	33825300	32306600	27947200	23596100	26631400	30580900
sll0630	P74563	sll0630	3197310	3280040	3216860	3552500	3329940	3434830	3192060	2982820	3384620	4062910	3861640	3423010
sll0631	P74562	nadB	535305	521145	520292	541302	503647	547246	576797	582572	611341	610522	633529	558939
sll0634	P72966	btpA	29925.7	17205.6	24097.6	27502.1	36327.7	32958.1	43654.4	57347.8	58655.4	41455.3	51529.2	50038.4
sll0635	P72965	thiE	2657170	2455050	2393840	2890850	2862250	3012250	1524740	1516990	1379440	1356070	1339270	1345940
sll0638	P72963	sll0638	89031.5	83135.6	68505.9	96036.5	95682.6	85544.6	652801	845599	558361	598477	823389	481194
sll0639	P72962	sll0639	1675630	1845090	1740120	1641700	1803350	1647210	1832010	1789060	1786160	2084510	2160170	1965470
sll0640	P72958	sll0640	1203180	1240190	1253250	1285380	1345730	1306130	1584010	1587010	1630600	1906380	1826730	1725340
sll0643	P72955	ureG	170019	128247	122897	169475	159422	148461	840866	892079	768666	538520	557351	624204
sll0645	P72952	sll0645	5841020	6826970	6205750	5185170	5410660	4768880	7191080	7128540	7447650	7778170	7042400	6981750
sll0648	P72949	lim	500704	476443	460329	569912	596011	538879	179138	181750	197695	192643	221484	200053
sll0649	P72948	sll0649	171994	177462	178176	159778	147798	187444	160416	151890	150526	137488	123343	140576
sll0659	Q55984	sll0659	342622	346402	304267	353559	358353	339211	819219	765381	825739	923381	868973	867868
sll0660	Q55982	pdxA	256433	195409	185728	241742	236443	247906	245564	236598	216994	206560	219626	247233
sll0661	Q55981	ycf35	4999570	4851740	5026790	2262740	2287140	2290220	3470190	3441630	3654460	4062600	4033610	3904250
sll0662	Q55980	sll0662	196486	169226	160348	252549	215593	202698	61055.7	54801.8	55353.3	44081.6	43677.9	39862.6
sll0670	Q55969	sll0670	279560	215932	234129	326247	304727	303750	163547	148841	134420	145220	165678	148198
sll0672	Q59999	pacL	10802800	11022300	10685500	10609200	10734500	10268100	11999200	12241200	12762800	12517200	12698400	12052900
sll0676	Q55966	sll0676	103774	115497	101220	114242	102165	104230	18999.4	14301.2	11317.8	22220.1	14629.4	16112.7
sll0679	Q55200	sphX	1935870	2134100	1933300	653129	564378	593224	4333590	4431440	4375670	1532540	1648070	1735840
sll0680	Q55199	pstS	54766400	65309100	62089100	11168300	10899700	11039600	56848700	55998200	60635400	8384080	7469360	7875080
sll0683	Q55196	pstB1	3689410	3765150	3788940	2731340	2824230	2764990	4768050	4287940	3754590	4558860	4343060	4536320
sll0684	Q55195	pstB2	3257440	3777040	3808440	1836640	1928940	1881150	3305830	3226190	3226380	2765040	2615260	2538370
sll0685	Q55194	sll0685	558618	555056	515904	359016	367588	345436	1994740	2035360	1795020	1795480	1849660	1918520
sll0689	Q55190	nhaS3	10743800	10664100	10363000	13106100	13222500	12150600	6743180	6182490	6171230	7938950	8367650	7292750
sll0698	P20169	dspA, dfr, hik33, nblS	4897990	5507400	5088830	4479860	5314780	4178070	3208750	3109100	3102270	3890490	3870030	3738410
sll0703	P72678	sll0703	125898	130327	114018	127357	114586	128038	109656	128854	109641	130431	125519	108962
sll0708	P72666	rsmA	392077	347239	379303	387608	397964	428878	658402	690762	619335	561156	639739	598422
sll0709	P72665	llaI.2	474660	430058	394549	502092	464087	422977	1702970	1621200	1884440	1945970	1869300	1808310
sll0711	P72663	ispE	200700	198084	196422	203605	273696	228804	498117	506716	533629	587845	618296	554297
sll0712	P72662	cysM	17955800	18817500	18167600	20071500	19692500	19856400	8671400	8562490	9095970	10232600	9886740	9625390
sll0726	P74643	pgm	31276600	30522400	31137900	31962700	32593000	31890500	27571700	26744000	26680100	29495100	29625000	29463900
sll0728	P74638	accA	2813970	2893580	2881940	2363030	2306770	2276600	2465500	2648380	2557020	2519660	2714410	2510920
sll0729	P74637	sll0729	534637	511577	543396	734914	457148	494697	451420	434088	451014	429654	464794	443909
sll0735	P74630	sll0735	25664900	25148300	24388500	23339500	23517600	22307200	21071000	21578100	22573000	23576400	23767300	22897600
sll0737	O06944	sll0737	2713860	2586070	2468950	2251920	2508100	2354150	1200360	1109390	1133490	1034740	1142660	1121350
sll0740	Q55992	sll0740	309956	347966	386538	291348	323717	347508	990198	1076460	1039260	923630	985511	974042
sll0741	P52965	nifJ	1161430	1309440	1221620	967075	956473	938621	1652480	1678980	1661500	1670980	1826630	1468900
sll0745	Q55988	pfkA2	137727	142108	148735	128341	127706	143745	494585	553975	616471	626299	647903	537498
sll0749	Q55631	sll0749	2282870	2257530	2184750	2172210	2179930	2257950	2888810	2610500	2612380	2562900	2758250	3077070
sll0750	Q55630	hik8, sasA	545896	579135	587175	480943	476803	477539	960089	949044	993730	1097180	1090970	1029980
sll0752	Q55627	sll0752	1332170	1351280	1180290	1414470	1511430	1371540	1494620	1606910	1522360	1528380	1571850	1618990
sll0753	Q55626	folD	2725160	2688580	2567730	2598220	2556000	2505800	4190790	4178630	4419620	4533810	4521400	4321060
sll0754	Q55625	rbfA	1852760	1753920	1603690	1908650	1912430	1863190	65440.4	67091.5	57154.1	61274.6	73261.5	74119.6
sll0755	Q55624	tpx;ycf42	9800500	10111100	10290500	8491200	9148770	8369660	8242140	8404580	8208620	7810810	7761390	7744610
sll0756	Q55623	sll0756	123747	112744	125040	118751	97206.6	114136	249638	190309	196143	176877	194934	207160
sll0757	Q55621	purF	6757040	7348300	7202250	7108850	7268030	7059390	5047690	5041140	5073110	6469500	6284440	5909710
sll0759	Q55619	sll0759	2291810	2159100	2145870	2077910	2191460	2040990	2598330	2483840	2364580	2200810	2318130	2291800
sll0764	Q55614	urtD	480171	572485	448746	515717	576512	482591	132127	116550	142957	115351	120795	131882
sll0767	P48957	rpl20	18576700	19933900	20274900	18498800	18396000	16863800	11761900	10711800	12043000	13111700	12769500	11497600
sll0771	P15729	glcP, gtr	1207210	1140870	1085890	842223	957241	826429	1147700	1132200	1112000	879460	760120	708884
sll0772	P15730	sll0772	2029010	2047010	1698490	2275000	2174420	1995600	1920310	2087150	1984920	2756730	2674500	1990560
sll0781	Q55953	sll0781	2141300	1946270	2017700	1971630	1804800	1707300	3680590	3869060	3931170	3210480	3080970	3490870
sll0804	P74064	sll0804	359362	363996	305491	351833	386308	328930	361829	340132	330735	372067	371568	378836
sll0807	P74061	rpe	20052300	19154400	18407400	13697400	13775200	13387900	18562800	19909700	19700200	16336600	16840600	16790200
sll0813	P74044	ctaC	642812	561860	538008	690846	678008	718420	764732	757970	717980	681257	655886	738516
sll0814	P74043	sll0814	1762280	1610570	1535820	1907220	1986810	1740950	470196	459841	421708	423190	446949	444209
sll0815	P74042	sll0815	353379	301613	309940	409088	405205	396861	181749	187452	169372	196707	222057	201350
sll0816	P74041	sll0816	1809040	2014420	1824520	1956340	1956890	1970340	2620110	2669810	2551250	2956270	3094130	2664660
sll0818	P74038	rsmI	342229	314968	321594	374887	354436	332196	389555	426218	340494	353349	361111	396675
sll0819	P29256	psaF	50508600	44492100	46587000	40262000	42535900	44560100	126948000	128726000	108528000	82660200	83258200	115512000
sll0821	Q55434	cph2	791355	532959	625973	804613	734106	806558	550176	544549	608655	571913	550483	519573
sll0822	Q55432	sll0822	38715500	39723600	39911000	47265900	43065700	42498000	36707300	37672700	43598000	53661800	50763900	44707200
sll0823	Q55431	sdhB	58188.2	48671.6	52049.6	40788	43613.2	57400.4	117522	101818	81172.8	101561	88269.9	59122.8
sll0827	Q55425	sll0827	248810	248654	238088	277929	326501	301974	64437.2	72936	55286.7	60914	53629	76659.2
sll0828	Q55424	sll0828	1960040	2026530	1975750	1868750	1858610	1877400	1805250	1905380	1708410	1797870	1699880	1789440
sll0829	Q55423	sll0829	599212	608158	612564	623812	556753	554942	235878	264889	187991	279549	325135	271450
sll0830	Q55421	fus	2725550	3148470	3339930	2227940	2545920	2538360	5361350	5341020	6098570	5029760	4871610	4743760
sll0833	Q55416	sll0833	720306	724811	633688	854586	843643	768937	445938	433552	400040	476703	472129	442065
sll0837	P73762	sll0837	2552250	2149520	2094230	2530230	2638580	2898290	1544240	1616990	1264950	1105290	1105090	1387320
sll0838	P73761	pyrF	579996	572089	564163	507933	469063	487199	816705	778761	699505	679594	678571	710718
sll0842	P73757	nplT	543253	554616	549243	638940	483950	488422	942938	842754	985076	1040750	964078	986178
sll0844	P73755	mnmA	97581.6	84179.4	92439.2	80197.4	96415	81990.7	181803	204314	186205	182947	229287	158651
sll0848	P49995	dnaA	707426	553030	587971	536445	538666	533098	1896260	1835100	1417280	1633870	1797010	1717830
sll0851	P09193	psbC	48640000	50509200	48868800	50437300	54278000	49711400	70643200	70267600	79826700	85792600	86293200	86624900
sll0853	P73747	cpcS1	8179100	7835390	8036800	8576190	8586960	9188980	3896520	3919570	3925680	3794150	3863340	4142140
sll0854	P73746	sll0854	2946600	3033850	2894080	2972170	2881360	2958180	2873530	2985630	2781610	2909710	3034050	2924200
sll0858	P73742	sll0858	302873	307812	295041	255125	254218	267027	977511	961532	1088440	1099570	1016430	944368
sll0860	P73586	sll0860	39385.5	33057	24158.9	37343.8	39488.9	36894.8	58317.8	57276.3	61658.1	49830	68608.7	84388.6
sll0861	P73585	murQ	1459400	1503550	1399280	1551260	1615730	1479580	1109890	1154790	1055680	1068290	1043730	1018950
sll0862	P73584	sll0862	941333	831070	826365	1028620	953917	979182	672953	622266	610413	583553	649644	679318
sll0867	P73573	sll0867	130800	151456	162389	157326	117609	125808	246593	236100	231115	258337	246038	251929
sll0872	P73565	sll0872	179745	244657	147898	193898	170943	153710	237395	175972	205868	223365	230677	214482
sll0873	P73562	napC	3769770	3842220	3701900	3911330	3849370	3763480	2784580	2689070	2551180	2599580	2546260	2615340
sll0875	P73555	sll0875	262220	218552	224771	302719	307594	283840	633158	622177	608449	725198	708390	658574
sll0877	P73552	sll0877	1710210	1831870	1791450	1766140	1748390	1718940	1729400	1788550	1708830	1804110	1756140	1736700
sll0886	Q55362	sll0886	2479350	1989870	1883500	2340390	2333060	2251740	2650550	2770580	2155790	2002410	2012300	2153940
sll0887	Q55361	sll0887	3069690	3231270	2765500	3399970	3515480	3131430	3501610	3579770	3520460	4265680	4669600	3668400
sll0891	Q55383	mdh	6015600	6048660	6025940	5635250	6272600	6239980	4687660	4868310	4932460	4854640	5186150	4784290
sll0895	Q55507	cysQ	2384740	2216460	2247710	2384850	2287760	2410190	2367770	2161510	2314380	2535880	2448810	2238090
sll0897	Q55505	dnaJ	11677100	11469300	11729400	11867900	12066300	12200900	6847300	6602770	6888600	8066680	7933680	7201730
sll0898	P52640	rsgA	1137450	1213320	1169680	1092680	1131000	1072000	580903	539995	597467	662248	710832	591571
sll0899	Q55504	glmU	4674590	4703770	4701970	4358100	4047480	4050010	4008990	3943810	4357740	4364620	4284990	3693700
sll0900	Q55503	hisG	205976	181591	183819	199695	192842	216856	373726	417480	378708	336336	371504	415564
sll0901	Q55498	purE	922146	904024	731358	872640	1054540	835595	884334	945039	651360	717154	864833	807930
sll0902	Q55497	argF	10454000	9018330	9355870	10365900	10059300	10062900	9772080	9400640	8501200	8397490	8462130	8618000
sll0911	P74320	sll0911	952130	1022810	951843	920197	945502	885164	564012	574587	609122	726445	681703	603042
sll0912	P74317	sll0912	1330310	1307020	1288460	1313470	1289110	1232520	3473540	3411270	3394370	3578910	3759310	3568490
sll0915	P74305	pqqE	2703840	2468370	2341700	2422430	2455750	2329480	2377960	2375930	2066780	2071000	2011870	2151260
sll0920	P74299	ppc	12641900	13501800	13089700	13430800	13726400	12537400	12794500	12613800	13079400	13602300	13370400	12442100
sll0921	P74298	sll0921	3172650	2959870	3092160	2687590	2460110	2629030	3515580	3549160	3521560	3537130	3584470	3528720
sll0923	P72877	epsB	3641270	3600880	3383200	4173090	4164970	3742170	6740470	6954050	6753300	7202610	7036130	7120360
sll0927	P72871	metK	24946800	25366400	24702800	29507000	32548300	29344000	14354600	14264200	14949600	16957100	16792800	15746100
sll0928	P72870	apcD	32562600	30752500	31215500	32690000	34165800	33022200	46817000	50832400	43212000	37958100	38402000	44078900
sll0931	P72868	sll0931	468156	459499	456461	422865	419032	451097	1796580	1972860	2023590	1976220	1773230	1897080
sll0933	P72865	sll0933	592620	662031	644852	726872	685456	702180	258468	278830	291725	378355	358723	324302
sll0934	P72864	ccmA	7780920	8395260	8543980	6638280	6119470	6296610	9562860	9363020	9680440	10115800	9869120	9298630
sll0936	P72861	sll0936	5893980	6249710	5778880	5980210	6286730	5952570	4804020	4576980	4704580	5435400	5336790	4812800
sll0938	P72859	sll0938	453852	451968	404702	409616	470944	426076	42296.8	60569.7	52604.7	54567.1	57427.3	51707.6
sll0945	P74521	glgA	12350100	12311600	12247800	10471400	10105900	9824980	11272200	11497700	11773100	11344900	11147500	10731100
sll0947	P74518	lrtA	9124590	9863800	10067200	6893960	6877000	6893340	16646100	16990000	20822400	18745700	17317200	16732400
sll0982	P73152	sll0982	1865730	1512030	1462860	1664960	1700500	1895750	1624740	1755380	1053690	1026770	1082370	1361270
sll0990	P73138	frmA	10513900	10915200	11096700	10009800	9739980	10277000	5968620	5695620	6353300	7632670	7567340	6821800
sll0993	P73132	sll0993	210279	244624	206821	223635	221588	186122	30694.2	46899.9	44837	54409.1	50832.9	42483.8
sll0995	P73130	sll0995	1519520	1555850	1527560	1224010	1138690	1175500	2087160	2047730	2084850	1954390	2129920	2023360
sll0997	P73126	sll0997	5471140	5607590	5491110	5218180	5187620	4901190	4041490	3927990	4072580	4234290	4359410	4087570
sll0998	P73123	ycf30	14203900	14500400	14485700	14503400	14618700	14389300	13721900	13801200	13830100	13737400	14223900	13907500
sll1002	P73029	ycf22	25761.2	12797.1	33343.2	17209.6	31952	22726.5	178379	216955	196486	257859	203576	187971
sll1004	P73024	sll1004	1863670	1968290	1827380	1725170	1635470	1697240	1183560	1136300	1138850	1183240	1192240	1168840
sll1011	P73013	sll1011	534775	521266	469585	603603	638469	626770	373671	380120	408151	415551	368171	396236
sll1018	P72934	pyrC	1423340	1354250	1420510	1419210	1325790	1310960	3123370	3245070	3374240	3176290	3422150	3335430
sll1019	P72933	gloB	830259	770283	793332	752162	789155	777580	400129	399955	413007	372680	379455	383843
sll1020	P72930	sll1020	432710	393999	396641	449256	412508	446844	484985	489918	524914	553517	525165	545066
sll1021	P72929	sll1021	10458900	10519000	9805500	10543000	10518400	9934590	14346000	13802500	14516200	13602300	13290700	13628800
sll1023	P72927	sucC	2445460	2466170	2352210	1943540	1928940	1877700	3750150	3631050	3545050	2885290	2997110	2998590
sll1027	P72762	gltD	11217400	10975400	11076300	9740530	9347290	8899600	14872500	14842000	16359600	15623700	15252500	14091900
sll1028	P72761	ccmK2	286181000	291968000	285724000	307326000	301153000	316666000	243332000	238817000	247955000	265321000	281080000	278965000
sll1029	P72760	ccmK1	66991700	64895100	64394400	72880400	73022100	71862700	59391500	57045500	54545600	55600100	59864600	62581200
sll1030	P72759	ccmL	2630740	2619100	2785710	2543110	2533660	2558780	623645	669334	706442	823744	753825	729757
sll1031	P72758	ccmM	282448000	294632000	298909000	306243000	301299000	309887000	217405000	211087000	224721000	282740000	286388000	242602000
sll1032	P72757	ccmN	1382280	1448060	1483070	1582120	1608150	1565320	690592	709041	685281	897461	910809	759377
sll1033	P72756	sll1033	9040000	9687080	10108400	9360320	7800860	8503260	6056710	5781080	6733170	7988740	7668080	6664750
sll1035	P72753	upp	1164670	991070	954150	1050990	1051420	1069730	3664560	3822760	2868690	2464270	2631610	2993340
sll1036	P72751	sll1036	563825	627437	495025	579887	530283	474333	682488	637318	635330	657821	743698	646931
sll1041	P72734	cysA	546534	561046	528946	585944	553003	565608	661436	668236	647480	604786	584039	594788
sll1043	P72659	pnp	103155000	107034000	103905000	106074000	111905000	105493000	82564400	81285600	88116300	102114000	103215000	90002900
sll1045	P72658	mutT	149044	156565	128754	151467	153376	145462	205921	227388	189509	200812	213066	219564
sll1049	P72653	sll1049	4720270	5128210	5218030	5333760	5437880	5428650	5931460	6466670	6610100	7844070	8077210	7396300
sll1053	P72647	sll1053	18572800	19255700	16762400	22577300	24184500	22324000	11353500	10875400	11138500	13096100	13438300	13237500
sll1054	P72646	sll1054	1158380	1039870	1138140	1081140	1080620	1098440	1192550	1313670	1068730	1069330	1112410	1181810
sll1056	P72644	purL	16719900	17432400	17033900	17524500	17857900	17265400	15758800	16425000	17194700	17943400	17618700	17256600
sll1058	P72642	dapB	5037590	4867380	4762070	5309250	5500210	5293380	6433320	6284660	6157980	6674860	6428070	6546930
sll1059	P72641	adk2	210416	165516	170165	209080	225452	224286	1005280	1104790	938855	741608	697743	855185
sll1060	P72637	sll1060	1631420	1682800	1477860	1456780	1445670	1404000	1077240	1000950	1071060	1214830	1158800	1149220
sll1064	P72631	sll1064	1964950	2071900	2008920	2065930	2117080	2136690	1401230	1385350	1403470	1664120	1736500	1503530
sll1069	P73283	fabF	10076800	10924600	10978300	10675400	10060200	10343100	6276110	6163220	6929800	7037470	7086030	6457090
sll1070	P73282	tktA	116722000	121321000	120733000	115718000	111677000	111719000	99365500	98436300	108734000	109999000	108513000	100268000
sll1071	P73281	sll1071	3664650	3311310	3228390	4258440	4674530	4137030	434778	424037	424600	495192	506322	490586
sll1074	P73274	leuS	25477300	26289000	25858000	25517900	25731400	24944500	31795000	31946900	33644900	35460700	34720500	31939200
sll1076	P73273	pacL	2736550	3044200	2732950	2758890	3084150	2696720	1274030	1713930	1006090	1158710	1517180	1192860
sll1077	P73270	speB2	271091	281772	299746	225585	234085	228903	2245990	2373250	2505990	1960310	1899980	1802420
sll1080	P73267	sll1080	3528490	3279930	3406470	3677750	3685750	3631760	1038340	974491	1048190	1106740	1011880	1083830
sll1084	P73260	sll1084	751449	727773	647036	899174	805454	860853	741005	772422	760699	904445	847964	753738
sll1085	P74257	glpD	538567	523754	494821	740989	688729	690005	578725	599039	615551	654038	778167	683702
sll1087	P74252	sll1087	127185	182659	161695	190481	233441	153089	147317	168408	155656	188330	182482	115769
sll1089	P74251	sll1089	1617570	1618390	1589090	1509480	1772080	1596400	1210970	1257650	1096820	1140730	1131090	1265430
sll1091	Q55087	chlP	17491100	18378200	17348200	22342000	21412900	20513500	23094800	22277100	22075800	26417800	26831000	25517700
sll1096	P74230	rps12	35509800	36234500	37998600	35109000	36138600	34785400	20910600	20247700	23234400	24366200	25759800	21781600
sll1097	P74229	rps7	68328800	78440900	78652600	53691000	50141300	50255100	97461800	105785000	118178000	110435000	105978000	93150400
sll1098	P74228	fus	24459500	25550200	25997800	27851900	28281800	28662200	33710500	33698200	36825500	39193800	39634400	36292700
sll1099	P74227	tufA	884607000	973421000	954191000	979420000	1019440000	1010330000	626495000	637165000	683832000	793500000	800608000	697038000
sll1101	P74226	rps10	86814200	100005000	97846800	78096000	75347000	79703700	85384600	90789600	102244000	97240400	95360000	86537000
sll1104	P74223	gtrC	559777	507580	509700	537402	527395	534025	354581	365490	316285	308909	365103	369049
sll1106	P74720	sll1106	32370000	31357000	31372600	23229500	22926500	23634200	24812100	26011800	21709000	19026300	19994500	20658200
sll1109	P74708	sll1109	465543	369105	376119	460170	460129	477549	538681	559319	457649	393175	385304	456784
sll1110	P74707	prfA	8577480	8748360	8430300	8784550	8740600	8386630	7687840	7622050	8092560	8319130	8185380	7745570
sll1118	P73346	sll1118	3103690	3197910	3160530	3131140	3222730	3222210	1985320	1840080	2019400	2147080	2151890	1941570
sll1120	P73340	smc	1142860	1093400	1095380	1177400	1351440	1107420	978649	1020980	1047710	1074730	1040940	960159
sll1121	P73339	sll1121	440314	449083	435725	358489	412726	387320	769445	733620	729450	709827	685408	707748
sll1124	P73337	plpA, hik3	466997	458277	483504	443924	454010	432745	533080	484930	521603	610003	604485	546674
sll1127	P73495	menB	4591380	4637380	4425110	5145360	5250060	4937500	1749990	1638030	1682860	2275220	2237660	2089940
sll1129	P73490	todF	242709	303903	269591	261486	265500	257299	331200	338627	370466	421641	443733	397640
sll1130	P73488	sll1130	15759100	14671100	14515300	17330400	17360300	16917100	9818780	10385100	9656400	10961400	10389400	10807200
sll1135	P73476	sll1135	100630	117809	111967	120934	96683	101911	76077.8	70183.4	79064.3	92847.3	105773	87723.7
sll1142	P73466	sll1142	978429	968125	965998	1006800	981613	966149	618000	661043	555167	548092	642202	584367
sll1143	P73465	pcrA	6789560	7127550	7059590	6983160	6922820	6924420	7946680	8627550	8286230	9196190	9786430	8109960
sll1144	P73460	rsmH	671853	706842	653679	629413	583597	595020	2466370	2314450	2440340	2429560	2493710	2360630
sll1147	P73795	sll1147	25541.2	36031.9	34528	24385.3	34835.9	31075.6	97127.1	93926.1	76118	73270.2	82503.5	84581.6
sll1150	P73793	sll1150	1583770	1600330	1583580	1287260	1395280	1210920	2595300	2470950	2350980	2431530	2544140	2425050
sll1151	P73791	sll1151	318424	302450	299409	341831	335996	315640	378514	376038	432532	398943	428945	408918
sll1165	P73769	mutS	1885870	1783870	1787070	2091510	1946400	1982770	1739480	1892760	1722220	1690410	1829810	1584040
sll1172	P74193	thrC	5814010	5561680	5835310	5239650	5106800	4986240	4991680	4845350	4842760	4665080	4313020	4434910
sll1174	P74190	sll1174	61948.9	58071	38535.4	52304.3	37470.4	42731.9	68841.4	63729.2	73755.4	65645.9	70161.8	63130.1
sll1178	P74178	sll1178	1556660	1439800	1445610	1520750	1487850	1526840	1703080	1612780	1745500	1689680	1586820	1678490
sll1180	P74176	hlyB	1567660	1659450	1517860	1704950	1722320	1693090	3408650	3300810	3138880	3333120	3251770	3459680
sll1181	P74175	hlyD	45115	50159.1	55568.3	48546.1	41998.8	49889	283095	254646	317500	287468	314466	286170
sll1184	P72849	ho1	1710410	1746320	1735230	1673910	1651050	1653230	2817620	2841110	2692120	2662770	2512500	2789440
sll1185	P72848	hemF	7767660	8102610	8318040	7125490	7173600	7412020	18190100	17618900	19581300	23014100	22892600	20964800
sll1188	P72845	sll1188	3982070	3957830	3923850	3559480	3579060	3619330	3223700	3169560	3048500	3072150	3202840	3216540
sll1189	P72842	glcE	1436600	1325180	1344790	1039450	1126840	1082550	482699	472379	456495	435963	439030	414857
sll1193	P72833	sll1193	553765	659620	601359	624626	663776	611033	657882	703849	701909	810025	802795	710889
sll1194	Q55332	psbU	29253700	26028100	25919200	30007900	28782500	33855000	25138200	26590900	21875200	18621000	17872400	25799600
sll1209	P72588	lig	4420920	4650150	4446440	4974130	4961880	4863800	4052110	3880280	4090100	4547640	4446030	4220820
sll1212	P72586	rfbD	38417800	38935300	37257800	37558500	38050100	37160200	30507800	30105000	31085900	31895900	32457200	30967900
sll1213	P72585	fcl	7215440	6548960	6348720	6678090	6762830	6619940	12656900	12573600	11072600	9971810	9851080	11299300
sll1214	P72584	ycf59	3911930	3365920	3380450	3711470	3653130	3710990	6485000	6745630	5875360	4571640	4588600	5165180
sll1217	P74030	sll1217	2341320	2146650	2188730	2238680	2131210	2208620	2123460	2178860	2054220	2011030	2032360	1884320
sll1218	P74029	ycf39	9779280	9301290	8904000	10485700	9721380	9654680	14274500	13602200	14023800	14664400	14874600	14786600
sll1220	P74025	hoxE	873673	870090	880624	803504	794723	827070	3007120	3237420	3124390	2664640	2719830	2801340
sll1221	P74024	hoxF	7278710	7368780	7328690	6181410	6036990	6225570	6972770	7250490	7483360	7095360	7276680	6550250
sll1222	P74023	sll1222	78112.8	68179.4	64624	76015.1	68579.9	66882.1	9535.99	11178.1	13110.3	12118.2	15650.6	13877.5
sll1223	P74022	hoxU	2230500	2111530	2024430	1723740	1718680	1657480	1824310	1756790	1705460	1520800	1512410	1594230
sll1224	P74021	hoxY	5188790	5025160	5219350	5258080	6080200	5857350	317332	297491	268937	264448	279891	303794
sll1226	P74018	hoxH	8320970	8082350	8048740	6646600	6508730	6407910	8742800	8558800	8845970	7711140	7994620	7536420
sll1228	P74015	hik4	252739	231698	271438	306270	316975	296587	904162	949095	976766	1053640	1023360	992524
sll1229	P74014	hik41	236107	143242	163165	156557	179867	164633	833423	893431	873609	763059	891754	773914
sll1233	P74011	sll1233	1392000	1783980	1364280	1372870	1553500	1185360	1478910	1353460	1457110	1568190	1454230	1655220
sll1234	P74008	ahcY	42920300	44308300	44596000	35991100	38248500	35470100	23283400	24028400	23338100	22599400	23384100	21281000
sll1236	P74006	sll1236	143857	133553	140132	124736	165053	148945	107427	99183.8	76523.2	69608.7	85552.3	82851.3
sll1237	P74003	hemK	24221.8	15295.3	18686	18038.9	15284.7	19245.6	524813	510199	476982	449619	483998	485654
sll1242	P42349	sll1242	2692930	2539500	2513750	2984330	2765220	2818570	4858090	5035910	4919130	4661650	4501760	4597430
sll1244	P42352	rpl9	28341100	29999400	29790900	25063400	26022200	24932700	25781800	25874100	27158800	25570800	26019900	24543200
sll1247	P45451	sll1247	623026	651692	577439	705938	712456	652443	799619	776248	717774	1150810	1046920	982586
sll1249	Q55074	panC	1719940	1649430	1627770	1762560	1839390	1700890	3216440	3259740	3287500	3037330	3094770	3146540
sll1252	P74082	sll1252	7794480	7962450	7993530	6661720	6889050	6542480	4155680	4158860	4150810	4466990	4495500	3970820
sll1253	P74081	pcnB	1666880	1654500	1710220	1644830	1672040	1580710	1549340	1566090	1526960	1593860	1616650	1527220
sll1258	P74073	sll1258	2645090	2649270	2668250	2828130	2624770	2530170	2019660	2036510	2189790	1979130	1926520	1931380
sll1260	P74071	rps2	12960200	13442300	13343800	12049500	11529200	11243900	24548800	25120300	26377900	21119500	21716400	21372100
sll1261	P74070	tsf	48819800	46411200	48322800	43031700	42076700	43818200	49548400	51201000	49528500	39433900	39659900	41101900
sll1262	P74069	ndhN	10454000	8891820	9426690	7669410	8166840	9199640	19699300	21102300	15309400	13133500	14153800	16345300
sll1265	P73551	sll1265	111211	109544	102273	123385	107023	118270	162518	158319	187228	173645	186028	176372
sll1268	P73549	sll1268	379767	369524	379354	329458	316061	341283	2814810	2795830	2656680	2433090	2570780	2878530
sll1270	P73544	bgtB	1082930	1095810	1100380	1180530	1216290	1166020	945907	968228	1015090	1227300	1087680	1162410
sll1272	P73542	sll1272	1536030	1675750	1884320	1485770	1932160	1783470	1222130	1319660	1407940	1125030	1429180	1311420
sll1273	P73541	sll1273	1384830	1217400	1225090	1164520	1082590	1046940	1600150	1552570	1692480	1542730	1444680	1492170
sll1275	P73534	pyk2	19484500	19827100	20039200	20635100	20580700	20629900	26923800	27339700	29716400	31895900	32031500	28865700
sll1282	P73527	ribH	2349670	2036990	1997180	2274370	2391540	2308170	1868950	1816480	1472630	1270640	1346700	1523690
sll1286	P73186	sll1286	280522	271236	275724	275558	290547	252277	337159	367646	324465	305978	312184	315254
sll1289	P73178	sll1289	709598	658574	685406	789664	540318	663908	337712	335528	285612	267015	282481	323337
sll1290	P73177	sll1290	6111680	6292760	6391680	6109120	5550800	5555140	6301570	6176750	6626720	7074570	7093990	6214380
sll1291	P73176	sll1291	113804	134676	135020	152630	111199	121378	587740	548732	551362	669804	630854	624236
sll1292	P73175	sll1292	4282890	3427690	3588830	3519400	3457410	3602460	3222720	3380280	2906400	2038990	2104440	2539230
sll1294	P73173	pilJ	16945900	17595400	16166500	13385200	13934100	13052400	12958100	12561000	13040900	12655500	12387400	12446300
sll1296	P73172	hik39	2842950	2830170	2835410	2142590	2239040	2122580	2991190	3079640	2724120	3094500	3083840	2992480
sll1298	P73163	sll1298	4396850	4128490	4073960	4262110	4274780	4291040	5162860	5070990	4636030	4877820	5067680	5185440
sll1299	P73162	ackA	1158870	1114670	984438	1177760	1209750	1102390	2446320	2284980	2357030	2596780	2678110	2613730
sll1300	P73161	trmB	85859.3	103863	80965	70626	85642.1	59552.3	308589	321471	288827	326899	344307	312992
sll1304	P73599	sll1304	1104050	1017450	1031090	963675	921359	1028390	3087510	3214200	2968480	2131170	2115900	2330500
sll1305	P73598	sll1305	2328350	2280650	2143830	1839680	1821320	1734530	3072020	2739450	2900220	2527250	2413030	2501380
sll1306	P73597	sll1306	5565350	5114120	5137920	4552500	4409620	4618910	8365540	8610710	8255330	7205110	6815750	7122720
sll1307	P73596	sll1307	277487	314803	281051	231642	224507	197113	5573490	5211430	5228050	3952740	4203890	4505770
sll1308	P73591	sll1308	468834	491560	488392	395552	402255	353645	1117900	1217990	1209250	1031950	1051600	979810
sll1314	P73589	dctP	5322500	4840740	4766560	5563410	5695520	5480350	4064350	4023780	3835570	3758400	3850390	4166360
sll1315	P73588	sll1315	2064670	2083680	2029530	2020660	2090380	1890130	2276660	2271330	2328250	2404200	2410060	2470080
sll1316	P26290	petC1	68156900	66647900	66537400	65753000	67819500	65209800	36348700	34695600	34378400	39380900	40755500	40553000
sll1317	P26287	petA	31916100	31952600	33945300	34345900	33529000	33485000	57411000	56930700	58202100	62709900	64961200	70655800
sll1323	P27183	atpG	376948	336064	317941	329396	289061	274457	482547	471729	445561	387168	413351	428611
sll1324	P27181	atpF	5474480	5180290	4825750	5189190	5305950	5306210	4436080	4192660	3905210	3974780	4123420	4084680
sll1325	P27180	atpD	14256000	12928200	13558100	13753800	14670700	15172700	14668800	15270600	12066400	10433500	11270600	12740100
sll1326	P27179	atpA	259017000	260038000	258814000	248022000	250270000	243703000	213592000	209416000	215937000	216942000	227185000	215244000
sll1327	P17253	atpC	15398600	13023900	12805000	12563900	13574700	12796900	18417600	19425000	14711900	14410800	14090100	16504000
sll1329	P74542	sll1329	300397	276620	287663	300223	302265	305596	914530	898941	887001	893293	943908	923506
sll1334	P74537	sll1334	1266250	1260670	1262640	1266140	1303450	1222260	2504720	2450290	2521720	2973210	3085320	2816880
sll1336	P74535	sll1336	16280800	17138400	17479800	18987200	18555000	18605300	24413400	23824300	26112800	29973200	29941300	26792300
sll1338	P74534	sll1338	1933420	1986020	2036980	2040070	2170890	2035760	1426900	1588800	1567550	2214420	2035230	1903620
sll1341	P24602	bfr	4121970	4130360	4050290	6258070	6252550	6622700	6068520	6246770	5977140	6329300	6135500	6177080
sll1342	P80505	gap2	240410000	244987000	246691000	291187000	288209000	278206000	202974000	200411000	220614000	264323000	262301000	235441000
sll1343	P74527	ape2	17483300	18016000	16923700	18482700	18702500	18260000	15671000	15578000	16170700	17503800	17796000	16211300
sll1348	P73526	queG	49384.7	52634.2	64359.7	71559.1	65734.5	74579	67032	53940.8	56544.9	59658.5	71526.9	54322.3
sll1349	P73525	cbbZp	217480	249469	211852	195607	217546	191568	307343	319290	305852	300231	334116	311866
sll1350	P73524	sll1350	513132	497616	544335	638081	661895	658955	143286	141928	134729	136594	141262	133951
sll1354	P73518	recJ	646909	619300	616901	614625	625504	628082	892276	849260	777731	816292	755481	812593
sll1356	P73511	glgP	24922200	25168200	24569100	20430200	21410800	20548000	25532600	25356200	25958300	23377900	23257700	23582700
sll1358	P73510	mncA	2199660	2123530	2124130	1918760	1923130	1974190	3134320	3179250	3497730	3039830	3009530	2763600
sll1360	P73507	dnaX	116732	110972	111590	104893	104176	119118	237958	253192	280509	250335	268044	247190
sll1362	P73505	ileS	20228200	20706800	20370800	19617900	20796800	20254000	14693800	14835700	15587600	16852100	17411700	15524200
sll1363	P29107	ilvC	124965000	118282000	118702000	123546000	124403000	123618000	107344000	108396000	105266000	110009000	112165000	116809000
sll1365	P74554	sll1365	418160	420247	382037	484155	402722	420294	837659	859630	856645	1147170	910278	897681
sll1366	P74552	sll1366	864585	904894	920515	837687	880522	901967	1128090	1090550	1087820	1159850	1115280	1076220
sll1367	P74544	sll1367	1243160	1312300	1242740	1292440	1288910	1270210	1832980	1796070	1834510	1815230	1829070	1660910
sll1369	P74173	sll1369	174597	180864	171686	266898	258290	233432	249930	259009	258381	299587	301260	306388
sll1370	P74172	rfbM	6447670	6475860	6482610	5820700	5772910	5640780	6375570	6152380	6404130	6167060	6202380	6068910
sll1371	P74171	sycrp1	786728	824794	722082	661332	715905	679171	1773720	1767630	1754570	1365420	1495850	1466220
sll1376	P74167	sll1376	17223.9	15168.7	16382.8	19127.7	12222.1	14659.7	200200	226432	204275	181118	202790	188839
sll1377	P74165	sll1377	287134	268010	279928	390891	374621	387478	192237	189390	180669	195283	200847	192345
sll1380	P74162	sll1380	815366	681706	732726	697153	640048	721124	1168390	1319790	1216460	1022130	1128650	1182240
sll1382	P74159	petF, fdx	595312	597247	583980	636104	596707	609129	444724	474305	471398	447863	501566	424269
sll1383	P74158	suhB	1396520	1353700	1259780	1521470	1553710	1565220	1778590	1763420	1517140	1855760	1731410	1751600
sll1384	P74157	sll1384	1627690	1842330	1854930	1593750	1551940	1607350	2758570	2747490	2927690	2793310	2785430	2610950
sll1388	P74148	sll1388	2323340	2068590	2098420	2101710	2225220	2215330	1504160	1572850	1360000	1364180	1577370	1604730
sll1390	P74145	sll1390	7004610	6213920	6428110	7049090	7143990	7681670	5790180	5695110	4910680	4607500	4736470	5292220
sll1393	P72623	glgA	15101900	14779000	14738800	14991000	15757300	14721800	12157400	11870400	11863800	15078100	14609200	13028500
sll1394	P72622	msrA1	1468340	1379360	1400100	1333150	1326930	1347470	2043060	1942880	1953390	1990770	2004760	1921730
sll1395	P72621	rfbD	850576	845339	830661	977273	1024480	974052	2517830	2501310	2563200	3159660	3132030	3059810
sll1396	P72619	sll1396	50261	46143.7	46558.4	43596.2	49448.4	48028.2	174197	175985	168918	154979	172642	138368
sll1398	Q55356	psb28, psbW, psb13, ycf79	50444700	51267800	51040400	51875800	53450100	56157200	15499900	14338200	15285400	14571900	13865000	14784500
sll1399	P72617	sll1399	465582	465742	496862	443172	480335	472813	902222	896250	892084	870481	879673	876390
sll1414	P73956	thf1	1920940	2049430	2103720	1990870	1933930	1741930	2177190	2373380	2584840	2323650	2357410	2271650
sll1415	P73955	nadK2	2787440	2805390	2790610	2506970	2760340	2494750	1028870	1007540	1082050	1103520	1055040	1061120
sll1418	P73952	psbP2	19167200	18082000	17744100	16596800	18280700	16052800	9731560	9860730	9523840	10851300	11232400	11137400
sll1423	P33779	ntcA, ycf28	5782960	5589870	5486510	5713790	5664350	5704230	4373570	4257970	4502590	4820760	4718850	4498370
sll1424	P73944	sll1424	685155	680396	581521	686945	685134	683325	595410	551934	560428	616613	629325	570463
sll1425	P73942	proS	16389800	15637800	15815400	16059200	16274700	15389800	14450000	13779500	14209200	15512500	14934000	14577600
sll1426	P73941	sll1426	7113660	6644310	6383110	7013930	6722840	6721860	8746270	7837230	7714130	7119990	7976570	8317080
sll1427	P73940	hhoB	2196410	2152820	2048620	1986390	2097450	1976950	1390830	1449130	1438300	1485050	1440860	1339720
sll1430	P73935	apt	5261980	5426590	5116180	5774890	6296080	5920890	4850070	4927370	4764260	4787610	5042520	4923760
sll1432	P74218	hypB	100267	120605	127876	88903.8	101298	92886.3	79387.7	74550.8	87930.9	79658.7	93522.5	62283.2
sll1433	P74217	nnr	1339540	1319900	1334890	1435760	1505710	1462120	621825	663160	657988	663007	761522	698786
sll1434	P74216	mrcA	2538100	2428740	2394350	2590350	2656970	2655770	1358320	1371450	1354920	1512800	1507740	1400190
sll1435	P74215	gatB	21674300	21500700	21208700	19296800	19281100	18899300	21691800	21736300	22845000	21538300	21472200	20667800
sll1440	P74211	pdxH	2735370	2826530	2675090	2810600	2685130	2756900	1536880	1652700	1716860	1575670	1614210	1554130
sll1443	P74208	pyrG	3568180	3683460	3722310	3342270	3194790	3282190	2012190	1926430	2159980	2564660	2347960	2080500
sll1444	P74207	leuD	4957720	4909330	4822790	4004100	3703820	3922240	4940540	4569450	4523600	4190120	4410790	4359870
sll1446	P74206	sll1446	1451140	1549350	1516230	1300760	1281740	1293800	3692830	3741760	4157260	4675470	4825220	4281070
sll1450	P73452	nrtA	54085600	52808100	52656800	101359000	104363000	103421000	27961700	27741500	26761100	43715800	44782000	43370300
sll1451	P73451	nrtB	40950.5	37319	49714.8	47637.2	37925.4	51906.7	50608	71041.8	52041.5	57956.2	53496.3	47610.2
sll1452	P73450	nrtC	953308	889931	865450	988724	1119880	1006190	778297	687599	724504	679428	602266	668672
sll1454	P73448	narB	420508	419554	410642	474001	459911	435439	483414	512354	475911	573222	592171	514878
sll1455	P73447	sll1455	55827.4	44939.1	46497.2	54447.8	48856.2	51691.6	249508	237861	219405	217368	198427	227508
sll1456	P73445	sll1456	2276580	2285600	2238320	2312660	2393100	2238810	5130900	5276100	5693980	6453600	6234970	5965240
sll1457	P73444	rfbJ	846057	776735	782852	931380	925878	897803	603201	611705	637473	660450	659314	654564
sll1459	P73440	sll1459	474591	464277	468891	512773	468689	482324	300560	305234	332988	382065	364264	273477
sll1463	P73437	ftsH	67834700	63012300	64058700	66525100	68094800	66624600	48189700	46922900	45603500	45350600	46272400	47542700
sll1464	P73436	sll1464	317275	285406	305522	341733	340277	346088	675174	643007	702458	690579	727360	692407
sll1466	P73434	sll1466	2292100	2088960	2056780	2226330	2072510	2278570	1244990	1283820	1183630	1130230	1192130	1162520
sll1470	P54384	leuC	18776200	19582700	19772800	16309700	16061700	16506700	14935400	14641800	15292300	16398000	16738700	15301200
sll1471	P74625	cpcG2	369452	372463	333126	371067	396323	337494	8722650	8518740	8768370	6558360	6125530	7255760
sll1477	P74619	sll1477	59351.4	56562.6	57337.8	63192.7	64879.5	69064.6	814365	863418	932261	788106	824334	851733
sll1479	P74618	pgl	1403200	1207050	1240090	1164690	1161540	1253540	3265520	3270070	2956260	2217640	2286500	2748380
sll1481	P74617	sll1481	2512460	2506580	2263630	2809880	2954710	2688720	1529620	1582800	1381500	1593760	1771640	1705500
sll1482	P74616	sll1482	882426	844338	841305	1006440	1018550	992177	383043	367837	359361	403693	431748	399484
sll1483	P74615	sll1483	412482	369292	377119	770806	727717	665723	212367	197350	187318	199804	236187	216230
sll1484	P74614	ndbC	2918690	3083400	2656110	3245920	3189700	3026550	12721900	13108600	12858300	15388800	14428700	12690800
sll1491	P74598	sll1491	1342190	1340930	1250290	1320800	1397670	1472480	1374790	1356520	1437470	1374050	1489050	1401580
sll1495	P74590	sll1495	550769	620203	568255	531605	524444	517153	2274810	2422480	2149060	2379880	2407300	2120490
sll1496	P74589	sll1496	2572680	2597080	2682330	2402750	2458550	2560360	3185130	3160250	3139910	3563110	3763870	3315270
sll1498	P74587	carA	1874570	1976990	2037490	1934780	1884580	1914890	4257640	4707980	4346820	4513550	4505690	4126480
sll1499	P55038	glsF	54473600	53797900	53671200	51037600	52463200	50453400	37097400	36086000	38961400	41142500	41779900	37785000
sll1502	P55037	gltB	44399800	45462100	44758300	39476500	40216100	38205100	45165800	44490400	49282000	49760300	49293600	45637700
sll1507	P72989	sll1507	195788	229166	191901	200840	204415	155289	158422	159518	157009	136490	140604	126683
sll1512	P72979	sll1512	81478.6	104879	86241.9	84470.1	99005.9	63626.2	141087	131048	107917	123271	131315	99772.3
sll1513	P72978	ccsA, ycf5	518417	535744	490657	575825	551247	483795	504856	507571	502826	601221	660238	614910
sll1515	P72975	gifB	5013030	5619920	5267520	4188750	4313840	3977190	5036210	5022780	4410140	3910340	4015670	4787400
sll1520	P74374	recN	258496	230894	234282	210609	216746	211232	503014	486767	496934	562767	577691	551563
sll1521	P74373	dfa3	12292100	13279400	12646800	12167600	12213800	11926600	6164290	6315650	6600140	7474390	7536340	6667640
sll1525	P37101	prk	58537000	53391700	55693800	63454800	61248700	61395400	48948200	48730300	47660400	46692300	45355200	48954600
sll1526	P74360	sll1526	7423420	7082740	7096730	7598290	7269280	7291250	12143300	11796700	12052600	12092200	12372500	12106500
sll1527	P74359	sll1527	110248	121288	133775	131982	124309	125699	193754	189697	188403	199347	228310	193503
sll1528	P74358	sll1528	4952610	5103770	5148430	4810150	4679410	4656200	6337100	6292050	6558110	6494860	6484120	6028710
sll1530	P74357	sll1530	2635850	3188990	2925820	2314990	2611370	2287060	5322560	5373290	6034150	6331890	5808440	5552510
sll1532	P74351	sll1532	410841	386744	366424	390373	359340	387340	665011	703734	682898	701959	759621	636543
sll1533	P74349	pilT2	2383960	2206110	2347310	1915900	1978500	1960770	9178020	9205490	9161220	8215300	7913830	8037700
sll1534	P74348	sll1534	234731	276697	198728	220888	251548	189033	326888	412174	332253	323989	343818	339589
sll1536	P74344	moeB	56286200	59666400	61867700	53521900	48726400	51699500	51706600	52766100	55534600	54911100	58165100	53774400
sll1537	P74341	sll1537	1749700	1526890	1605010	1331900	1350300	1244960	1284970	1229410	1051630	1422900	1403700	1428810
sll1538	P74340	bgl	35257.4	32842.3	26011	31486.7	20009.4	23251.4	319380	280259	301766	346854	269392	300031
sll1541	P74334	sll1541	301055	338783	298164	343924	326221	378351	241220	228587	239961	265041	246441	245550
sll1542	P74675	sll1542	588572	767475	671395	585237	564243	527000	751265	719296	696140	774138	791468	654532
sll1545	P74665	gst1	4721150	4478830	4603800	4249760	4430400	4474960	3490230	3694440	3163330	3274190	3056660	3771850
sll1546	P74663	ppx	3322770	3393560	3474530	3580770	3758780	3738220	2312190	2277580	2591710	3020810	2891900	2628420
sll1547	P74662	sll1547	64401.1	61791.3	56984.7	61654.8	60353.2	59422.1	52385.9	42375.6	46453	37173.4	31942.4	21804.2
sll1550	P74655	sll1550	791444	887971	885645	850677	799377	901030	171814	156482	183252	244951	203310	170357
sll1553	P74296	pheT	24910400	25126300	25014000	25687000	26029500	25036300	25918300	25505500	27097700	28504700	30077200	26215600
sll1555	P74288	hik42	1138930	1139660	1078340	1057970	1049550	1022170	1119420	1120650	1176830	1072550	1057360	1015500
sll1556	P74287	fni	525108	482543	462339	514205	491430	475388	778470	826823	756372	705275	683794	712497
sll1558	P74285	sll1558	1969470	2062100	2019940	1869650	1934030	1901080	2599520	2450160	2534080	2595530	2595840	2488200
sll1559	P74281	sll1559	65302900	67397700	68089600	65329000	67081900	65518600	44861400	45694500	46697500	44589800	45968800	41694700
sll1561	P74275	putA	29274400	29806800	30148100	27956600	28225700	28539900	40514600	40825800	43695500	43401900	43070700	41552200
sll1563	P74273	sll1563	1090690	1100600	1079870	1065030	1136090	1037860	651761	630009	631038	620084	613773	597060
sll1566	P74258	ggpS	2784300	3238420	2987870	4643030	4799920	4562970	3082740	3052340	3068140	3276480	3591790	3330930
sll1568	P73219	sll1568	745093	639460	699540	805678	884542	782237	1028140	925064	843389	1135740	984906	1120490
sll1577	Q54714	cpcB	1481110000	1336970000	1354790000	1541860000	1527010000	1505040000	1758010000	1730640000	1656420000	1378000000	1291710000	1596910000
sll1578	Q54715	cpcA	244978000	180413000	196636000	233869000	240661000	280554000	545951000	579090000	399580000	293455000	296144000	450384000
sll1579	P73204	cpcC2	241009000	247377000	250406000	257559000	269468000	258049000	266702000	258715000	277020000	279445000	275189000	282718000
sll1580	P73203	cpcC1	130958000	116025000	126499000	137144000	142624000	144061000	207210000	203255000	184337000	168875000	144924000	196001000
sll1581	P73198	gumB	3587630	3471840	3378910	4910790	4959590	4716690	2850450	2983590	3093960	3482460	3363130	3028720
sll1582	P73197	sll1582	1305250	1375500	1343160	1498290	1505200	1445640	1811420	1737140	1861020	1966030	1932570	1800270
sll1583	P73196	lig	20039600	23632200	23754800	18158800	17192000	19294000	32471000	32587200	37540400	37184900	36008200	33443300
sll1594	P73862	ndhR	15645200	13801300	13399900	20472300	20760500	20325000	24717900	25089600	23793500	26867800	27676000	27284400
sll1601	P73855	sll1601	268134	273779	275479	327329	288126	297998	181890	151750	183636	258036	226537	237081
sll1608	P73845	sll1608	287223	293873	247273	324529	321203	305221	420065	425236	405431	431172	452013	435654
sll1613	P73841	sll1613	588897	530636	580307	562048	545741	582203	386185	353398	434263	415250	430760	387306
sll1614	P37367	pma1	917528	905763	882961	1091340	1133080	1010430	615238	607623	598216	837670	807806	730121
sll1615	P73839	mnmE	346227	395915	374986	348979	378974	361341	349554	406677	395068	430153	463425	429308
sll1618	P73733	sll1618	810778	735634	1510410	862656	852452	878741	688587	689920	524433	442947	422353	521332
sll1620	P73730	sll1620	2202310	2034020	1974630	2169970	2091210	2110150	3037130	3061650	2827350	2472270	2372060	2840470
sll1621	P73728	sll1621	80418600	73883800	73953200	79106900	85952700	80350900	73697400	72322500	68851600	67994700	69116100	77493300
sll1624	P73724	sll1624	229525	209843	226741	226372	217619	217912	45773.6	50958.6	52965.3	35140.6	50096.1	54795
sll1625	P73723	sdhB	4884920	4876850	4818510	5125940	4747870	4701100	4643560	4703130	4611720	4851210	4954730	4657040
sll1626	P73722	lexA	72961000	72557100	76746300	100411000	100223000	100293000	80360600	85686200	88555900	131044000	127706000	122598000
sll1628	P73719	sll1628	1625620	1615300	1498170	1797810	1854250	1848590	3448410	3451580	3214500	2776160	2836600	3248270
sll1629	P77967	cry	139603	136196	125448	146323	133628	129084	368373	501359	369587	260353	362183	251425
sll1633	P73456	ftsZ	14362100	14040200	14337800	15671800	16220700	16346800	10828700	10558200	10609000	11853100	11667600	10885500
sll1634	P73453	sll1634	281082	348913	340667	289899	361843	279360	625487	664142	646106	721602	781999	690038
sll1635	P73053	thyX	2577010	2644420	2602020	2976910	2916790	2746250	3111130	3090220	3004680	3168080	3101990	3116520
sll1636	P73050	fbp	181759	159890	187473	172418	166549	169487	331655	345847	321099	283634	288522	290886
sll1638	P73048	sll1638	306979	296251	288082	333305	330678	347499	548508	563299	469228	448902	488584	556720
sll1639	P73047	ureD	60165.8	40906.1	41009.1	59835.2	64840.1	58983	31726.7	31131.8	37472.5	43490.3	51296.8	46962.7
sll1640	P73046	sll1640	612475	568841	615626	658649	690360	716486	1967010	2046970	2093300	2173890	2248280	2252560
sll1641	P73043	gad	4477220	4316100	4112030	4207800	4211620	3944630	5028300	5131960	4930670	4676720	4567370	4517670
sll1651		sll1651	987438	914935	931934	943457	974424	993262	351970	358908	334986	329778	349381	371193
sll1652	P72819	sll1652	464973	487520	510608	431963	467256	432952	569906	632790	549350	543914	557585	546096
sll1654	P72817	sll1654	10568000	10739300	10696700	8988160	9939540	10166500	12374100	12432100	13172800	11415600	11726000	12159000
sll1656	P72815	sll1656	165382	161949	135979	154956	146977	145442	185205	232159	182970	175183	197790	194264
sll1660	P72810	sll1660	151873	137726	163399	159133	149107	178416	851246	860956	794558	754984	818135	816142
sll1662	P72808	pheA	659612	628901	607584	763828	662685	641363	768535	759233	722307	762207	760640	708906
sll1663	P72807	sll1663	3829110	3402810	3469330	4082470	3971950	4127850	4121010	4030800	3481930	2989730	3121410	3502130
sll1664	P72806	sll1664	1048250	997720	1004920	992661	976574	933599	719661	793902	779174	745922	747148	733981
sll1665	P72805	sll1665	9943150	10729400	9547310	12159600	11982100	11421500	5824850	6148810	6401930	6304350	6230620	6559900
sll1666	P72803	dnaJ	276101	266678	249059	225943	252005	220319	349370	330056	348928	369884	371334	331420
sll1667	P72802	mom72	1045300	905631	897207	1008670	979795	959143	2021940	1980000	1790830	1555510	1536400	1785160
sll1669	P72796	aroK	224406	210305	203535	218634	222481	211824	235521	217299	191590	171961	153926	159444
sll1672	P72791	hik12	1533960	1610350	1535820	1532830	1518700	1483530	2545680	2590090	2515880	2260770	2376200	2440380
sll1673	P72790	sll1673	3355480	3602420	3459840	3183210	3174530	3122550	2452720	2584480	2591710	2760570	2893500	2559270
sll1675	P72786	sll1675	606718	611979	619187	572211	574174	573807	1103280	1099950	1058500	1094790	1088100	1026390
sll1676	P72785	malQ	2668180	2608310	2564370	2535860	2597550	2527310	3083500	3131290	3161820	3286350	3357080	3112230
sll1679	P72780	hhoA	14672600	15128000	15009200	14909600	14590700	15040500	4852560	4861680	5128260	6441020	6726790	6127980
sll1680	P72779	sll1680	7250510	7399940	7280620	7445490	7077610	7317010	4659270	4360650	4744960	5400900	5384030	5074160
sll1682	P72775	sll1682	5494030	5452900	5336400	5652150	5853210	5569050	3662390	3510890	3724380	3673690	3763020	3374660
sll1683	P72774	cad	16127.5	12487.7	10026	13181.2	27385.2	11483.6	297396	268269	297405	331316	310528	303622
sll1687	P73713	hik17	1503020	1560690	1540010	1422340	1475590	1488360	2195940	2130130	2257580	2455230	2445520	2276680
sll1688	P73711	thrC	4194570	4005390	4007630	3831890	3527640	3654850	4513330	4311540	5009510	4438720	4271620	4270240
sll1693	P73705	sll1693	677138	672469	638342	756492	725930	711030	1666130	1588290	1541040	1619110	1404340	1561530
sll1694	P73704	pilA1	73201700	77834200	73182800	76899900	79365300	81039600	64963700	65062100	70774700	95033000	91983200	86760000
sll1696	P73702	sll1696	907242	935028	966171	1003840	1054750	1087390	391234	400235	355288	396813	388192	389053
sll1698	P73694	sll1698	27316.4	29741.8	30102.1	33430.7	25904.9	32027.7	111801	135180	94070.9	103169	105670	106817
sll1699	P73693	sll1699	2434160	2544010	2335270	2538460	2594230	2530560	2051620	1652960	1788630	2074010	2111340	1848410
sll1702	P73690	ycf51	1134210	1174790	1053030	1219440	1272390	1118470	472829	467851	360721	442240	467469	433006
sll1709	P73684	gdh	2206530	1956290	1932890	2321070	2269790	2081340	2420650	2368400	2195490	2467800	2490320	2375200
sll1712	P73418	hup	112851000	120881000	126570000	123286000	119115000	124387000	118649000	119392000	140272000	160644000	156400000	144832000
sll1721	P73405	pdhB	37476700	36401900	36087300	34394200	35725100	34452900	33880600	35304100	36015800	31680800	31162100	32070000
sll1733	P73394	ndhD3	3674280	4165370	3603320	3240550	3056310	2736580	2384780	2159210	2419660	2828640	2615580	2790620
sll1734	P73393	cupA	61483300	55435100	54458000	47236400	47017500	47834800	47069400	47926700	41065100	37440500	38475200	40496200
sll1735	P73392	sll1735	4154690	3961350	4153050	3157530	2076560	2550200	9593310	9315690	9065060	7694720	8367970	8460520
sll1737	P73387	ycf60	4537640	4326890	4189070	4523960	4270830	4392280	330756	328181	244446	350138	399933	322780
sll1739	P73385	sll1739	1420000	1399500	1470000	1394790	1386140	1305730	3123700	3101190	3121780	3260990	3353680	3191560
sll1740	P36239	rpl19	6020320	6220640	6350350	5131400	4581240	4567800	7284910	7686840	7603550	6912550	6864690	6918180
sll1742	P36265	nusG	8619520	9554300	9420160	9315590	8869320	9182070	17925700	18425000	21248900	21803300	21902100	20021400
sll1743	P36237	rpl11	22754000	22752500	23914000	19015000	19060900	19736000	37950000	39167600	41361800	33341600	33292700	35072800
sll1744	P36236	rpl1	74218500	78549900	79648500	62198700	63011700	61915300	60970100	64032800	71392800	62309800	62873100	59597700
sll1745	P23350	rpl10	59497800	66309900	65305700	40728100	42729100	41299300	76675800	80335300	78199000	66105300	68488700	65420000
sll1746	P23349	rpl12	58733500	59320600	61900300	45919500	42843400	48300500	56413100	62775100	59645100	42967500	43553700	51359100
sll1747	P23353	aroC	9360960	9619480	9687430	10171700	10490300	9896110	8037360	8523970	8381010	9892620	9560000	9066430
sll1750	P73061	ureC	5336250	5920500	5595710	5576650	5595060	5398170	5855290	5791920	6076520	7201780	7065640	6394270
sll1752	P73054	sll1752	103568	104745	96453.8	119055	107999	127574	308762	318869	322157	397904	348564	338120
sll1757	P73652	sll1757	983508	802785	784097	1015740	1121230	1187730	1691050	1772980	1249430	1102070	1204240	1376280
sll1760	P73646	thrB	190915	157446	177747	140624	136983	145827	360410	318397	303703	320331	291420	324163
sll1762	P73643	sll1762	4074030	4189920	4327860	4418840	4166530	4208170	7627710	7908280	7797230	7000260	6920850	7040500
sll1764	P73641	sll1764	34358.4	44830.1	35081.1	27306.2	32687.5	22335.8	24647.4	31259.4	30617.5	39077.4	30709.9	29363.1
sll1766	P73639	sll1766	559306	553856	539641	501698	465895	466716	564207	522609	541493	630300	608391	578954
sll1767	P73636	rps6	7209450	7257360	7233780	6124960	6259090	6678150	10091500	11622900	10830100	7951220	7774130	9082510
sll1770	P73627	sll1770	411726	382780	396824	471192	484553	485531	1363960	1377830	1334110	1363240	1392130	1407910
sll1771	P73626	pphA	21563300	22755800	21976100	21759600	21296500	21290900	15180200	15529600	16376700	17089100	17696200	16350700
sll1772	P73625	mutS	930270	857274	841111	950972	1029820	965715	902688	940409	979856	988378	1014450	943757
sll1773	P73623	sll1773	866020	910388	894982	783340	754561	790022	869079	855663	901424	866677	877922	922155
sll1775	P73619	sll1775	3829310	3965100	4007630	3829470	3661750	3726090	5551170	5316910	5430860	6247710	6254820	5584130
sll1776	P73618	deoC	2082450	1976000	1801460	1957140	2105960	2000530	4432620	4701470	3792640	3486720	3687330	3835750
sll1783	P73602	sll1783	7679640	7776050	7843420	3562700	3683980	3375240	3918190	4090490	4536310	3219420	3297850	3263710
sll1784	P73601	sll1784	15849500	16580200	16576700	10199500	10392700	10297700	25480600	26636900	30584500	24760100	24540100	23800300
sll1785	P73600	sll1785	13930800	14268100	13708100	10322900	10864300	10663700	18306000	18030900	17805300	15262000	14901100	16788100
sll1786	P73335	tatD	1213890	1104980	1131100	1155660	1146170	1146490	1818030	1924260	1613700	1343390	1491920	1609450
sll1787	P77965	rpoB	58488800	60536200	60238000	66238800	67480800	66135200	43211300	43390900	46564300	54702200	54030300	47972600
sll1789	P73334	rpoC2	113461000	116356000	115916000	129155000	130231000	128166000	80406200	80302200	88260600	98188300	99288900	87990600
sll1796	P46445	petJ	1673570	1620810	1869520	1233760	1292330	1265970	236897	344775	197929	175433	191867	249806
sll1799	P73320	rpl3	41602900	44532900	44141900	36862500	38571600	38707300	44200500	44331000	49665200	51370200	49295700	44134700
sll1800	P73319	rpl4	35852700	38993600	36491400	32609500	34084800	33069600	39907800	37851300	43178400	42876000	42839300	40280700
sll1801	P73318	rpl23	20819600	24408500	23559800	18283200	18118600	17754800	28688700	27830800	33692300	32695100	33011400	28293200
sll1802	P73317	rpl2	40072200	41688900	41856000	37000200	36356800	35108000	54001400	52027500	57874500	59259500	60967600	52067800
sll1803	P73315	rpl22	23318900	27014600	26052900	22356300	18047000	20013200	18938700	20231200	22190500	23367500	22059200	19318100
sll1804	P73314	rps3	36935300	38894600	37937400	36001800	36154200	35626000	33775500	32721100	36865300	39327900	38630200	33615900
sll1805	P73313	rpl16	4485570	4953480	5486410	3949440	3893940	3827910	7596620	7663120	7887890	8652950	8615520	7491820
sll1806	P73310	rpl14	14196100	13909200	13836700	11723000	11871000	11276400	10732100	10812900	10492200	10587300	10509500	10847900
sll1807	P73309	rpl24	11369600	11980200	12050900	11068100	10676300	10505900	10216100	9708430	11350700	11926900	11437300	10193200
sll1808	P73308	rpl5	34876200	31884400	33372800	30372100	32165000	31248200	39062700	41361600	37795900	28313500	28042200	32941600
sll1809	P73307	rps8	12344200	11615700	11933500	11052000	10378400	10217800	10559400	10164700	10301300	9629160	9766790	9598270
sll1810	P73306	rpl6	19637700	22374900	22628100	20199400	21445100	19419300	26426500	25131700	27879900	31198500	30401000	28486200
sll1811	P73305	rpl18	17245500	18125000	18348200	15696800	15835200	14940900	27725500	25968500	29581800	33628400	33105800	30637700
sll1812	P73304	rps5	52708200	56053900	56347900	53177500	50208800	49879200	64283300	62655200	67530200	75293700	73390000	61180100
sll1813	P73303	rpl15	19902000	20084800	21307600	17322400	17551400	17599900	17030800	17067800	19322400	18548300	19586900	17357400
sll1814	P77964	secY	2866130	2803960	2687840	3381360	3830570	3530630	941876	899872	901973	1099160	1027230	960181
sll1815	P73302	adk	10009000	8566910	8602350	10110000	9981200	10284900	8271820	8357900	7138590	6367540	5710880	7163460
sll1816	P73299	rps13	40896500	44447000	44274600	39810200	40757300	39866600	24450200	23421200	25842200	26665100	26825600	24248400
sll1817	P73298	rps11	8514400	8592670	8472240	8100880	8042810	8021180	4616370	4499940	4734380	4915960	4966940	4329100
sll1818	P73297	rpoA	35749600	35501200	34465700	40671700	41234200	41287400	26925900	26694300	27359300	27319900	27455200	26833100
sll1819	P73296	rpl17	25663000	26207500	26482500	22103200	19686300	20112900	24986500	24152100	25373800	25736000	28521000	22824700
sll1821	P73294	rpl13	22029000	23034400	22350600	18106000	18550800	18790800	26817600	27611400	32085200	32767900	31499700	28255700
sll1822	P73293	rps9	21236200	23010200	22937400	21285500	20895500	20299400	21347200	20445400	23031100	24992900	23829900	21142700
sll1823	P73290	purA	19669200	21331100	20830100	25220000	24942900	24661400	21444700	21042400	23538000	26987300	28023100	24781200
sll1824	P73289	rpl25	5575380	5402250	5371810	5063050	4667670	4919940	9050280	9503710	8574000	7120820	6853650	7698510
sll1825	P73288	sll1825	6243330	6115380	5849700	5474660	5541760	5509560	2894330	2677080	2572610	2903580	3067380	2881850
sll1830	P73120	sll1830	16384900	15943800	16452200	11607600	10624400	11198500	28747200	28985100	28487100	21167300	20821500	22414100
sll1831	P73119	glcF	664308	637104	556376	549229	590121	544257	1483680	1332290	1426340	1314600	1298180	1299200
sll1833	P73117	ftsI	127814	144178	131765	141304	142738	121042	301719	259940	314430	345794	349137	291905
sll1835	P73111	sll1835	6939280	7820530	7290110	7869980	8271560	7409850	11293900	11585400	12772400	12776000	11969100	12016500
sll1837	P73107	sll1837	4159400	4957990	4519810	5062960	5275610	5218990	11628700	10605300	12765500	11611000	12970200	13319000
sll1841	P74510	odhB	18296700	19114800	18563600	19058800	20308600	19814900	24034200	23607500	25016700	29110600	28499700	27647800
sll1852	P74494	ndk	12698900	10720200	10744600	14235100	14535600	13948300	6458670	6499070	5177020	5791770	6113110	6933290
sll1854	P74492	xthA	3103690	3049270	2952050	3348620	3528360	3390920	2298430	2409220	2358740	2285090	2524820	2478440
sll1862	P74486	sll1862	153504	132981	130764	313964	269873	295028	213570	244455	276917	421641	359572	320786
sll1865	P74476	prfB	1156020	1117750	1198760	1128020	1133180	1150040	406457	430274	470403	455034	485601	420281
sll1866	P74144	sll1866	1089320	955166	1012550	1022360	1010040	1003920	1190710	1186090	1013780	938347	970108	1055920
sll1869	P74141	cbaB	228110	241629	223220	265735	235747	244078	981867	1008660	1033150	1265550	1290120	1167770
sll1870	P74140	sll1870	64537.6	62606.1	48103.4	78356.3	75967.2	77295.2	237211	262363	245002	244722	265454	286084
sll1871	P74137	hik6	1303190	1371430	1289990	1436300	1387800	1388220	724872	698951	703901	917083	798814	732405
sll1872	P74136	lytR	523074	503242	459063	725485	698058	662270	921269	882653	944486	1134490	1129390	995472
sll1873	P74135	sll1873	48485700	52462400	58164400	49701000	45614000	50139600	55104300	57144900	63406700	64482900	65090700	61047100
sll1878	P74127	sll1878	264411	271423	239252	292332	292957	273638	164955	218600	151844	184360	232142	166069
sll1883	P74122	argJ	14059500	14641300	14849000	13307300	13272400	13168800	15927800	15527000	15733900	15568600	15403300	15276500
sll1884	P74121	sll1884	610009	544101	528364	511816	508238	594004	972235	967335	779998	732452	719462	768554
sll1885	P74119	sll1885	80681.9	88864.2	73633.8	88876	97499.5	85063.2	181976	188153	183918	206528	207801	189161
sll1888	P74115	hik5	2369120	2384910	2427620	2117460	2190220	2081930	901301	907947	878828	944416	969736	885867
sll1891	P74109	sll1891	3157420	3311200	3584240	3085690	2953880	2879150	3220780	3549160	3669910	3703110	3739560	3835640
sll1892	P74107	sll1892	5028160	5392230	5225170	4531560	4534490	4575200	4908250	4713720	4929840	4723380	4849000	4986370
sll1893	P74106	hisF	880255	871125	771178	865688	923821	830938	3018600	3000940	2315680	1980060	2072590	2602480
sll1894	P74104	ribA	4712310	4730080	4878720	4796730	5078440	4887570	5744240	5824320	6122880	6298010	6705350	6121540
sll1895	P74101	sll1895	4899960	4990470	4960250	4516980	4227300	4278420	4183530	4012430	4120590	4193550	4128410	3911330
sll1897	P74098	sll1897	285513	253597	234098	253569	235456	250965	241490	291356	256719	263419	232482	239375
sll1900	Q79EF3	act	468274	428604	447797	338530	374102	381232	876349	852346	881644	928681	904949	831182
sll1902	P73835	sll1902	251462	238161	254232	235381	264274	252524	605519	708607	630681	508298	541619	586651
sll1905	P73828	hik19	473933	476465	501964	546527	575161	504307	280603	287121	287625	354835	364328	298862
sll1906	P73827	sll1906	563579	526231	499485	680898	671235	619459	873240	941149	818459	785851	950373	764309
sll1908	P73821	serA	77020400	80049500	80016900	78233800	81802500	79341600	87604600	88468100	91152000	93646600	92634000	86330100
sll1909	P73820	prmA	651418	659300	689876	723758	699616	697444	860314	832563	816192	742856	794313	780261
sll1910	Q46363	zam	15638300	15294200	15195000	15851600	15340800	15283200	26338700	25698100	27713700	29064900	28962600	26796600
sll1911	P73253	sll1911	2746670	2810570	2852350	3254420	2728130	2814620	1952490	1925790	1916510	2330200	2235970	2140210
sll1913	P73250	sll1913	1715320	1854880	1794110	2105650	1900170	1829450	1966900	1864310	1842960	2495550	2567280	2120490
sll1920	P73241	pacS	1345530	1372640	1272340	1496150	1487220	1411500	1233400	1189940	1229850	1419780	1402110	1353980
sll1924	P73234	sycrp2	584201	614566	604574	355957	352608	373221	1610220	1659330	1760340	1064650	1135130	1175060
sll1927	P73220	sll1927	2790000	3112580	2740600	3172200	3196030	3025860	2653160	2691490	2721440	3190320	3289990	2959790
sll1931	P77962	glyA	15677600	14852700	14437800	15422200	15990000	14687300	16969000	17310200	16893900	16076800	15890500	16587600
sll1932	P73098	dnaK	20029700	20983200	20559600	21542200	22045500	21654000	13464000	13663500	13638500	15598800	15769500	13906500
sll1933	P73097	dnaJ	383137	405208	355250	353255	358249	380640	249075	272415	244727	306436	306175	282664
sll1938	P73083	sll1938	953574	963699	903156	820385	846063	879136	1211300	1294920	1186580	1365110	1412940	1324720
sll1939	P73081	sll1939	216380	207333	205025	189166	198109	234971	561379	548924	491322	448289	507331	505122
sll1940	P73080	sll1940	209994	204492	196881	258865	263121	260052	129137	108238	147009	179039	168725	167163
sll1941	P73077	gyrA	803115	822978	762228	775431	745398	746786	1441750	1361750	1470300	1560190	1532470	1460970
sll1945	P73067	dxs	8761980	8998180	9318220	7797700	7540730	7122340	6621510	6261310	6949030	8083620	6973290	6713520
sll1949	P73819	sll1949	2442510	2588380	2477730	2552590	2568670	2444230	2319990	2294800	2314510	2332800	2411440	2055950
sll1950	P73818	sll1950	825013	701811	759524	813783	859953	876403	807366	810471	689546	638209	613476	683777
sll1951	P73817	hlyA	1596050	1164770	1200800	1428160	1721480	1418020	526947	503515	477999	542657	504061	509378
sll1956	P73813	sll1956	388697	335051	362924	305143	280885	375411	318621	356727	322363	313160	331664	295689
sll1958	P73807	hisC	3499700	2991470	2957050	2974490	3093710	2963700	3464330	3593670	2873840	2450340	2612930	2945210
sll1959	P73806	suhB	453616	411384	407468	378537	405641	367261	444843	441422	424456	421527	435113	422597
sll1961	P73804	sll1961	5040840	4733500	4971480	4466970	4605030	4598680	12020900	12308800	11859600	10560300	10386800	11004500
sll1967	P73374	sll1967	2271470	2438860	2316700	2156550	2308850	2134720	3338000	3099410	3272320	3901190	4031380	3530650
sll1971	P73369	sll1971	663080	667888	699295	674805	682683	706314	837139	838328	876356	942047	951743	905442
sll1981	P73918	ilvB	23883800	25345400	26040600	24544600	21760900	23354000	18267000	18469600	19747500	21939500	23169600	20127500
sll1987	P73911	cpx, katG	11850000	11812800	11757000	11478800	11340100	11160000	9125260	8576010	9165340	10858500	10283900	9571040
sll1988	P73910	hsp33	748649	740875	763126	647126	668627	702338	118822	124785	140897	149991	133120	135945
sll1994	P77969	hemB	17954800	17577800	17910500	18826200	19027600	18797700	25610600	25727400	24099800	21348100	20836300	23666300
sll2001	P73971	pepA	7238130	7050810	7001320	6483960	6456060	5964500	7217730	7547560	7271140	7427930	7519890	6946800
sll2002	P73680	sll2002	1674250	1688190	1676040	1717210	1719100	1572430	1965810	1912910	1769260	1925190	1765060	1848730
sll2003	P73678	sll2003	148229	165934	172043	182062	164658	145995	68662.6	50476.5	50355.4	49946.4	63063.1	49277.2
sll2005	P77966	gyrB	12056400	12567000	12197800	13157900	13116600	12839300	12921200	12627200	13632300	15659000	15199400	14074800
sll2008	P73670	sll2008	210171	177374	194565	175219	175057	205776	266399	244225	260984	239110	263405	226125
sll2009	P73669	sll2009	148140	187999	132785	161075	165282	140164	87104	94716.9	117779	77272.5	101464	89884.9
sll2010	P73668	murD	4027460	4027520	3838230	4072720	3999690	3836000	2568750	2469550	2539370	2625150	2547430	2405110
sll2012	P73666	sigD	204679	212882	207525	247262	204363	197399	172290	192503	171762	215830	197259	174110
sll2014	P73664	sfsA	2609430	2508780	2298840	2743330	2748180	2501950	1965810	1773240	2054150	2047300	2004330	2032260
sll2015	P73663	sll2015	27704.5	46224	24869.1	18505	31702.7	19055.2	24175	23078.1	16622.6	13880.8	35455.1	6954.52
sll5034	Q6ZEU6	sll5034	3457360	3198350	3113590	3160930	3109600	3306170	2573200	2892640	2277980	1959280	1976840	2320210
sll5059	Q6ZES1	crr43	437504	355574	382140	377329	401984	389905	495506	584894	401860	436794	476280	524344
sll5060	Q6ZES0	chy44	899462	1130860	1043540	884082	992760	783796	489969	462583	473953	398756	396567	398037
sll5075	Q6ZEQ5	sll5075	859477	759801	735583	713157	670912	657199	1783040	1714440	1953740	1720340	1813570	1737560
sll5079	Q6ZEQ1	sll5079	1892940	1971260	1904930	1823220	1902560	1733250	3016440	3065480	3103030	3181900	3385850	2977690
sll5080	Q6ZEQ0	sll5080	2217240	2214920	2134130	2063510	2076880	1958210	5183560	5053010	5522830	5101470	5134350	5163140
sll5128	Q6ZEK2	sll5128	235232	233449	180278	236839	202306	199777	1075570	1125210	990571	800401	784472	952333
sll6036	Q6YRW8	sll6036	982143	948450	967712	936300	1016190	931665	1356810	1327440	1256980	1293300	1365060	1265650
sll6053	Q6YRV1	sll6053	229986	208412	223587	555768	595138	574201	109277	116879	125904	438945	465898	428322
sll6055	Q6YRU9	sll6055	862660	821943	832182	3946040	4164040	3837280	828667	765891	778624	3067680	3183200	3276250
sll6093	Q6YRR1	sll6093	2312440	2330630	2192100	2216310	2233640	2203980	2411980	2159850	2153530	2379570	2136290	1961180
sll7028	Q6ZEH0	sll7028	171895	172552	205647	163705	180740	171391	133882	150665	144118	140523	138852	138968
sll7043	Q6ZEF5	sll7043	1778390	1844540	1873300	1713180	1836170	1615940	1417700	1312390	1468790	1707970	1787350	1542660
sll7044	Q6ZEF4	sll7044	188380	229155	206545	232465	218938	207512	297906	301344	312913	321817	319923	313431
sll7090	Q6ZEA8	sll7090	29221.3	18900.1	26033.5	17398.4	14720.6	16364.6	42014.1	43857.8	37096.1	29717.5	31144.1	33880.7
sll8001	Q6ZE91	sll8001	241667	257440	252008	256127	215749	232179	302315	292861	304994	315550	322715	282760
sll8007	Q6ZE85	sll8007	1716100	1698100	1859320	1802280	1731670	1738080	769673	810075	701771	617818	713146	691249
sll8012	Q6ZE80	sll8012	74741.1	63410.9	61970.8	66672.7	62184.7	73925.8	127327	134925	125684	104231	112759	120883
sll8049	Q6ZE43	sll8049	5046240	5136250	5167610	5396920	5483070	5374980	3812450	3922380	4001980	4446620	4301870	4019070
slr0001	Q55660	slr0001	18411700	19021200	18877900	18273300	17721800	17463700	11422800	10972500	11918700	13213600	13425600	12352000
slr0006	Q55667	slr0006	21471000	22726100	20935200	17899400	17409100	18192900	21748100	22741400	22899900	21946800	22953100	22168700
slr0007	Q55668	slr0007	418278	416768	403121	433394	432038	472300	313800	294009	306072	349400	290401	303998
slr0008	Q55669	ctpA	522033	522235	499444	505867	519219	481802	451225	463438	474695	543103	525749	531226
slr0009	P54205	rbcL	904757000	967376000	980223000	923954000	812290000	832013000	715034000	672675000	795863000	871520000	879599000	779392000
slr0012	P54206	rbcS	53099200	55805100	54888600	46462500	47179500	45910900	143785000	141903000	144235000	132707000	133311000	134809000
slr0013	Q55671	slr0013	10390200	10338300	9864280	10422200	10751100	11212300	7585570	7151760	7635830	7700230	7972860	8170740
slr0015	Q57310	lpxB	1795680	1752820	1677870	1845400	1861940	1682440	5532100	5887460	4539470	4051160	4224270	5072990
slr0017	Q55673	murA	907066	913107	812691	916440	982008	828471	1447920	1420810	1494750	1314390	1325250	1305630
slr0018	Q55674	fumC	628538	546986	688916	577158	477935	483587	1205230	1148940	1151010	1050000	1067720	1121140
slr0020	Q55681	recG	200445	179708	187646	376569	188832	214567	488127	493617	477504	664981	539804	485536
slr0021	Q55682	slr0021	2690770	2534430	2646820	2478790	2356120	2296830	1533620	1530630	1461510	1492940	1589790	1464940
slr0031	Q55449	slr0031	3659350	3579080	3654850	3990680	3921050	3878820	3748630	3864470	3726090	4200510	4195820	3815590
slr0032	P54691	ilvE	29021900	26607200	27396900	28676800	30678400	30730200	25661500	26431500	25476800	24825600	25267300	25851100
slr0033	Q55450	gatC	521974	441497	452022	496751	512778	543290	2622600	2873380	1953880	1450650	1640320	2183100
slr0038	Q55457	slr0038	5610250	5152100	4902190	5180690	5239460	5360480	8400430	8119500	7067850	6295520	6761610	7421180
slr0039	Q55458	slr0039	6922870	5533610	5566320	7054810	7219410	6951750	17599600	18948000	16120600	13766500	14206900	16356100
slr0040	Q55460	cmpA	217136000	231698000	221628000	181284000	184687000	187681000	163829000	167643000	167126000	167846000	179276000	161213000
slr0041	Q55461	cmpB	2405380	2107900	2181070	2067270	2192710	1946070	3242340	3631940	2962100	1833620	2139900	2277110
slr0042	Q59991	slr0042	4414240	4389430	3997840	4003210	3738830	3575820	4857440	6150340	5661630	6168720	6128070	4984760
slr0043	Q55462	cmpC	15060600	14872500	14587800	14898900	14452500	14680400	23231400	23125300	26700700	23321700	22937200	21149100
slr0044	Q55463	cmpD	3433000	3737850	3277070	3480840	3781740	3358460	5914130	6102260	6328860	5651880	5569370	5554330
slr0049	Q55131	slr0049	9440440	9549240	9553340	9498090	8982970	8966290	13710000	13166000	15029900	15615400	15999800	15281900
slr0050	Q55132	ycf56	609311	653102	589940	516924	491180	532930	509991	505466	557434	516456	510091	455230
slr0051	Q55136	ecaB	1812680	1529530	1581130	1743960	1674110	1720230	2980570	2920070	2477150	1916350	1996480	2546200
slr0055	Q55144	trpG	673208	685362	611370	658130	694578	658343	694297	666285	620097	614586	660323	623454
slr0056	Q55145	chlG	1258390	987393	1132840	1125870	1100150	1128530	2055520	1948240	1964660	1821780	1979280	1840040
slr0058	Q55149	slr0058	379237	398227	364720	412156	421920	393299	261989	478731	218354	216048	394890	197373
slr0060	Q55151	slr0060	321951	345169	337647	258328	262342	215830	774364	606322	537111	820106	604580	538345
slr0063	Q55155	pilB1	11818600	11066300	11336500	11001900	10855000	11401700	20654900	20671200	18737900	18195900	18839500	19738300
slr0064	Q55156	slr0064	454933	448621	450379	420083	353906	422721	576786	581373	606279	561447	589347	564985
slr0065	Q55157	slr0065	706356	725086	666670	715537	715240	650835	799728	755368	759463	792835	831372	878920
slr0066	Q55158	ribD	1800690	1919070	1913100	1852650	1879490	1816130	1077890	1190360	1188160	1298600	1343090	1186530
slr0067	P53383	mrp	18893100	18352900	18583000	19149200	18615200	18516500	16739300	16042300	16349900	20053200	19455200	17681100
slr0069	Q55161	slr0069	187634	158161	162399	203515	187004	201602	171239	188051	170086	183175	169627	185966
slr0070	Q55163	fmt	1657750	1749740	1641040	1749950	1722940	1650670	1054070	1103410	1159390	1152680	1214960	1092410
slr0072	Q55787	gidB	386684	442312	414142	431006	422450	446154	254015	310846	250654	225610	252153	216530
slr0073	Q55788	hik36	5214920	4764650	5012190	5156540	4931750	5341530	5532430	5747020	4916380	4642320	4360680	4958060
slr0074	Q55790	ycf24	6120330	6332610	6282800	5477620	5831090	5612370	2635170	2596340	2775910	3129940	3045940	2688350
slr0075	Q55791	ycf16	4607590	4471450	4422560	4464020	4317790	4259280	5544890	5458240	5427770	5229100	5350160	5312050
slr0076	Q55792	slr0076	4166180	4204350	4263670	4199220	4179000	4000480	4864480	4902620	4847770	5151880	5377340	4849680
slr0077	Q55793	nifS	403886	358249	376302	321112	341108	314702	1062450	1057640	1026080	867581	878750	917106
slr0079	Q55799	gspE	3971270	4060330	4107840	4162090	4210680	4081780	4161540	4161920	4509040	5200940	5212580	4561840
slr0080	Q55801	rnhA	491361	512579	501577	512201	477925	495990	571033	599422	636141	561094	585992	540103
slr0081	Q55802	slr0081	435490	406254	377547	292466	279306	275098	750658	776656	765644	534176	535207	495699
slr0082	Q55803	rimO	2673480	2626370	2688970	2781260	2728240	2676980	2043060	2008190	2071040	1690100	1698920	1773900
slr0083	Q55804	crhR	7548290	7666390	7153270	9443520	9420840	9363420	4612250	3797250	3814550	4771080	4526390	4035250
slr0084	Q55805	hisH	2749720	2700250	2556710	2527720	2560050	2666430	3841160	3573780	3717580	3647920	3844020	3655750
slr0086	Q55807	slr0086	626298	641530	616289	585586	568970	556156	738047	740776	761660	792783	809398	722038
slr0088	Q55808	crtO	1489070	1455440	1491130	1478970	1627160	1394730	1318560	1258400	1224770	1355650	1316020	1308640
slr0089	Q55809	erg6	1536910	1280590	1354990	1142330	1151570	1157440	1429180	1382800	1361650	1673780	1749880	1728660
slr0091	Q55811	slr0091	879086	814379	816579	722130	739040	726333	881756	878622	880065	870980	821754	859205
slr0093	P50027	dnaJ	3556090	3514010	3673630	3696350	3670060	3478340	1722150	1551170	1610610	1872910	1865800	1689530
slr0104	P54371	slr0104	145645	168037	161542	147548	168502	188450	110339	108541	125822	114925	124171	145475
slr0105	Q55876	slr0105	1785660	1865450	1772270	1902030	2129230	1870000	1393100	1356650	1563090	1594280	1568990	1408120
slr0106	Q55877	slr0106	1472360	1447510	1450310	1303000	1092870	1010230	1200680	1131040	1359180	1231980	1302960	1146650
slr0110	Q55886	slr0110	779232	801893	764299	633134	843238	648013	3239630	3298260	3181870	2592830	2584900	2782580
slr0111	Q55887	slr0111	960883	1272230	1185080	862906	846302	845619	2172750	2172860	2230040	2226480	1927900	1906400
slr0112	Q55888	slr0112	56517.1	35677.4	48369.8	56395.4	54143	55008.8	126677	167158	120822	96735.3	105881	114161
slr0114	Q55889	slr0114	269234	241861	260508	231355	191585	222006	470099	520097	503252	569959	497628	436855
slr0115	Q55890	rpaA, ycf27	484337	467690	443664	241733	258934	212189	681783	716668	719354	456821	459295	453943
slr0116	Q55891	pcyA	2762780	3034630	2583960	2434150	2666630	2406540	3083070	3538440	3072400	2993160	3131710	2534080
slr0118	Q55894	thiC	8269580	8077070	8167010	7780260	8077090	7536830	13970000	13423700	14544300	13896400	13757800	14014700
slr0120	Q55896	trmJ	223492	239317	237088	248559	255828	272888	268620	286841	259844	276629	264106	274302
slr0147	P74446	slr0147	407678	360187	377415	222508	296562	244946	2263980	2262910	2349880	1803690	1861770	2125210
slr0148	P74447	slr0148	19091500	16368800	17025700	17096000	17365500	17145000	18418700	18945400	15928900	12266800	13075200	15452300
slr0149	P74448	slr0149	54511	61508.4	51922.1	54879	46660.1	49363.2	107885	129785	135251	112576	96660.5	114794
slr0150	P74449	petF, fdx	104353	107689	62899.4	93164.8	98699.4	72851.4	104717	97539.6	94531	99230.7	98576.6	86944.3
slr0151	P74450	slr0151	2269800	2394490	2302000	1628190	1778830	1700490	4523410	4627490	5440760	4749050	4483500	4906930
slr0156	P74459	clpB2	9839010	9568400	9529250	8918470	8838360	8773800	10286600	10170200	10553400	9858110	10049300	9793700
slr0161	P74463	pilT1	10127800	9122040	10062700	9210020	9015070	9509940	15541000	16439000	15751100	14474200	14120900	15284000
slr0162	P74464	pilC	1722780	1785410	1781960	1669170	1524310	1536710	2819570	2907690	3009490	2678050	2686710	2705500
slr0163	P74465	pilC'	1832420	1836720	1803290	1628100	1677020	1554860	3071910	3345200	3467650	2702790	2714840	2783870
slr0164	P74466	clpP4	20118200	19009100	18959500	20942000	20591100	21616500	14565900	14713200	14192000	13980600	15047600	14712600
slr0165	P74467	clpP3	3406670	2920230	2846730	3382790	3417720	3682380	3795650	3883350	3120130	2821780	2949230	3130460
slr0169	Q55550	slr0169	1156810	1077360	1020350	1132850	1089860	1201050	2584900	2501060	2225500	1926330	2036180	2152760
slr0172	Q55552	guaB	2034710	1636110	1684300	1824380	1752860	1970240	1517810	1663800	1316040	953624	1027690	1194790
slr0184	Q55573	slr0184	528192	523853	534038	531265	502442	547138	118703	129913	102601	89101.7	89853.7	111717
slr0185	Q55574	pyrE	1396320	1451250	1430200	1457770	1456580	1369670	2511110	2638940	2363280	2297460	2375350	2347010
slr0186	P48576	leuA	23273700	27039900	27877500	14015900	14184500	14761300	18472800	19583200	18233800	18740500	20494500	19021200
slr0191	Q55763	lytB	3037180	2903930	2895310	3190630	3188660	3182640	1529620	1600280	1592410	1647800	1745630	1610950
slr0193	Q55765	rbp3	8198360	7830000	7975670	8325250	8632150	8302970	8476270	8694510	9574670	10356600	9822840	9002430
slr0194	Q55766	rpiA	20732200	17639400	18872800	23191900	24820300	22833100	17109900	18459400	14577300	15623700	16323600	18308200
slr0197	Q55769	comA	652410	593294	517200	686462	575930	578474	301904	292300	259857	303692	287396	269982
slr0199	P54004	slr0199	71758.5	59594.8	64854.6	84397.6	100132	84360.7	83362.9	71487	89661.6	105125	108120	90045.7
slr0201	Q55771	hdrB	835398	778838	741910	765859	752296	740955	2386730	2426560	2373850	2266390	2100830	2212680
slr0207	Q55779	slr0207	503642	441398	465217	489495	410036	435094	936936	945983	847854	848032	854918	898142
slr0208	Q55780	slr0208	849525	907184	856428	590497	584615	608902	1051590	1007020	859598	741349	731989	707759
slr0209	Q55782	slr0209	3222260	3040570	3068990	3116200	3163000	3128570	2829970	2800040	2804480	2453670	2593610	2542870
slr0210	Q55783	hik9	31206.8	34772.3	34388.2	48869.9	39320.6	32705.5	16911.6	17271.9	13050.6	8512.95	13789.7	12696.1
slr0211	Q55784	slr0211	67527.2	63455	56993.9	89021	73606.9	58164.1	84632.7	57974	71571.4	129548	87503.4	73441
slr0212	Q55786	metH	16378100	15746800	15983800	15988500	16062800	15778500	15738200	15611200	16152800	16261800	15929800	15092100
slr0213	P49057	guaA	12344200	13096600	12613100	12573800	12128600	11918700	8680070	8980360	9563680	10676700	10769500	9047670
slr0220	Q55690	glyS	9334730	9081300	9139730	9431890	9548420	9256070	13627600	13861200	13710600	12812400	12859800	12685400
slr0222	Q55693	hik25	370916	366364	355648	370029	369967	340089	740647	675124	754037	814411	793103	718812
slr0226	Q55698	slr0226	1572670	1592180	1527250	2920910	2904010	2924530	3055220	2719940	3200210	5948080	5795380	5511660
slr0228	Q55700	ftsH	41868100	41476400	40171200	48796600	48897800	47044500	22266000	21213300	21743400	25398200	25327800	23343600
slr0229	Q55702	slr0229	450561	430520	444562	522614	510638	515535	109537	102050	114695	124674	135402	107450
slr0233	P52232	trxM1	1560980	1577760	1528370	1303990	1280700	1260640	1586710	1483440	1355950	1315230	1315060	1323540
slr0236	P72690	slr0236	527171	545830	469850	641463	690121	562835	964055	1018820	948676	1071200	996116	1037020
slr0237	P72691	glgX	7270060	7300850	7278780	5292250	5141810	5382580	7579060	7249720	8082940	7229320	7109810	6460740
slr0239	P72694	cobM	377979	399780	371924	372373	349720	329127	891334	899898	860697	854091	846850	819851
slr0242	P72697	bcp	4459930	4871010	5114550	4035050	3955960	4035600	6158440	6422410	7085020	7223400	7353960	6593560
slr0244	P72700	slr0244	13245100	13048200	13430600	11737300	12765400	12488000	21468600	21486300	22323000	17493400	17109200	18597700
slr0250	P72709	slr0250	503809	528081	489484	565546	584605	572376	151109	132081	152222	164177	205964	185527
slr0251	P72710	ycf85	507257	575975	504465	592295	616175	623110	1171860	1133030	1113990	1228030	1206360	1165730
slr0257	P75023	ctpB	71520.7	77560.1	70424.4	70574.1	96645.6	57070.9	460878	442965	368131	352653	363765	381988
slr0260	P73874	cobO	1770920	1679710	1778090	1868480	1714630	1842080	1657250	1745050	1689050	1696330	1637990	1653620
slr0261	P27724	ndhH	110896000	107104000	109345000	93442100	92796600	92545900	58581100	58581200	56342300	57398100	58731900	58942700
slr0262	P73877	slr0262	451082	412882	414611	390149	406109	448472	152463	122393	167352	170527	176623	138486
slr0263	P73878	slr0263	130918	125571	129591	107264	107127	124476	47493.1	64133.6	48885	50154.2	65934.6	46193
slr0280	P74396	slr0280	2273930	2183100	2172600	2172300	2084880	2087850	1347490	1320430	1349350	1480890	1498180	1329000
slr0288	P77970	glnN	302421	284789	292358	194864	193902	210907	102770	99214.4	105142	96309.2	109022	86010.6
slr0293	P74416	gcvP	1484250	1329370	1287440	1753620	1620920	1669120	1011960	1001630	1029510	1040440	1029670	922981
slr0298	Q55902	fraH	893685	891505	782076	762647	921546	998984	1038480	944848	999980	1335600	1294790	1300380
slr0301	Q55905	ppsA	4114700	3818110	3752100	3580140	3425930	3565560	1254200	1288540	1324630	1243620	1194890	1209360
slr0306	Q55910	slr0306	156147	161189	147031	155823	168138	133445	668706	646782	662095	592335	584241	600791
slr0312	Q55919	slr0312	647489	645967	660170	425531	461864	450831	777690	757715	780685	777662	723008	751798
slr0315	Q55922	slr0315	1091480	1075930	1035180	1043920	1107420	1019410	848830	812869	803280	848115	966488	851808
slr0317	Q55924	slr0317	160814	162995	157756	113678	116456	100944	621619	603363	569899	517287	476683	515703
slr0320	Q55524	slr0320	947984	884965	916902	174261	185020	179462	1008630	978534	1015090	880146	830502	889844
slr0321	Q55526	era	487215	488918	490668	553263	541243	541928	431300	426371	437196	484654	514592	472157
slr0322	Q55527	hik43	7968080	8219980	7643610	8115730	8221590	8110570	8403460	8703180	8608340	9513380	9632500	8822540
slr0323	Q55528	ams1	1902960	2145220	1854620	1776340	2177960	1740550	1971660	1887780	1948110	2065080	2128850	1925810
slr0325	Q55530	slr0325	286790	248136	221812	256771	263682	228538	709335	624256	650234	829221	729239	651338
slr0326	Q55533	slr0326	634707	864982	698703	434745	601122	385820	1432540	1734970	1533830	1225640	1347970	1253430
slr0333	Q55541	slr0333	874970	992061	956313	653406	616591	581059	1960830	1825660	2179010	1820110	1912080	1657910
slr0335	Q55544	apcE	357515000	379058000	389783000	385130000	380200000	380255000	384723000	381115000	440170000	479883000	474263000	420635000
slr0338	Q55548	slr0338	3661020	3869640	3811700	3670320	3475900	3599500	4258070	4269070	4702030	4361290	4384780	4168830
slr0342	Q57038	petB	36468700	34437600	32077800	32625600	37427800	31883600	35600000	35009400	27028300	36401200	38253400	38972800
slr0348	Q55643	ispH	6386270	6744170	6842730	6841180	6578230	6824670	8889170	9013780	9556810	10331900	10351300	9329400
slr0355	Q55650	slr0355	5857040	5974670	5936040	5289570	5408690	5385930	4621240	4519960	4498950	5310160	5255360	4966850
slr0357	Q55653	hisS	3332690	3074040	3153900	3187500	3440580	3126110	2945140	2765730	2731950	2404200	2438090	2442210
slr0358	Q55654	slr0358	52563.8	66644.6	51291.4	62563.7	73931.1	68100.6	303561	290208	301017	294598	279615	260473
slr0361	Q55578	slr0361	432445	560198	470860	398460	395097	362318	587025	591080	589336	586068	619081	533971
slr0369	Q55584	slr0369	8099130	8662590	7990570	8904960	8997820	8757810	3156850	3310380	3255020	3609570	3848050	3457530
slr0370	Q55585	gabD	7076720	6907680	6665990	7126650	7316750	6805330	5538820	5125710	4711650	5302790	5141670	5218140
slr0374	Q55589	slr0374	9878310	9452460	9375770	9945390	9909520	9603670	12425000	12873900	12092500	11381300	12145300	12443100
slr0376	Q55590	slr0376	847530	808753	800026	756278	781395	749904	306606	333870	245915	266506	273023	269896
slr0377	Q55591	slr0377	102772	96626.4	97040.6	97834.7	96822.2	99069.7	271632	336370	289191	287801	248437	280895
slr0379	Q55593	tmk	501018	501018	486800	424144	410223	415134	433110	485071	420445	396075	402735	442408
slr0380	Q55594	slr0380	1416860	1220700	1202130	1196810	1156350	1225620	866934	885446	782951	813133	822805	740263
slr0381	Q55595	gloA	1673070	1769780	1748590	1785110	1917410	1727820	1488120	1597470	1518860	1636160	1676840	1509860
slr0384	Q55598	sqdX	1426980	1384750	1425920	1380210	1571370	1345790	1381400	1363410	1340010	1361580	1313680	1336290
slr0386	Q55601	slr0386	62412.6	46161.3	54970.2	63334	54395.4	52176.1	98622.2	80220.5	78727.8	105197	90124.4	96649.5
slr0394	P74421	pgk	235409000	232227000	238017000	258918000	253792000	243486000	132311000	132030000	134935000	162618000	166463000	149035000
slr0397	P74427	slr0397	14596.9	13614.1	9896.93	16600.4	16046.1	15857.5	78865.5	73050.8	47058.1	51843.1	58498.4	56689.3
slr0398	P74428	slr0398	1711190	1570270	1512450	1645370	1622590	1576470	2396810	2547360	2181820	2107480	1939580	2249460
slr0399	P74429	ycf39	5608290	5134160	5267620	5831340	5697900	5711430	8964580	9381770	7786240	7444150	8215850	8244820
slr0401	P74431	slr0401	333367	275166	293439	301627	334189	306523	261047	251177	212386	218137	233756	265083
slr0404	P74433	slr0404	3762890	3935370	3699450	3800310	3853520	3814390	1218120	1127430	1165770	1349940	1435660	1309710
slr0406	P74438	pyrC	283666	296515	298623	280407	299138	276756	220591	223702	213560	199326	209244	183040
slr0417	Q55738	gyrA	22468100	24170600	23748600	24933700	26354700	24737300	22552000	21598500	24064800	29194800	27886200	25875800
slr0420	Q55747	slr0420	1444950	1460830	1525520	1881010	1671720	1769760	1635360	1619280	1605870	1704130	1692660	1626390
slr0426	Q55759	folE	5239380	5621800	5658360	4407750	4089450	4066380	7052180	8424230	8506010	7240030	7076680	7149090
slr0427	Q55760	slr0427	4119320	3753260	3929970	4042300	4137860	4082760	2673520	2701700	2755300	2907110	3151140	2984120
slr0431	Q55113	slr0431	2030090	2076850	2104640	2350140	2446290	2380990	3172990	3336400	3369640	3810460	3863340	3474900
slr0434	Q55119	efp	17197400	18374900	18260500	17652500	18251600	17600900	32760300	32930300	38301400	38796800	39157800	36083700
slr0435	Q55120	accB	13107500	13850800	13801000	12758900	13979900	13593100	16013400	16658400	16424800	17428900	16916000	16515800
slr0436	Q55121	ccmO	1072520	961056	1074360	1018250	1090480	1089260	2723040	2682950	2659490	2662980	2684050	2465790
slr0439	Q55127	slr0439	384011	402125	378200	454722	439446	409589	811147	874260	911039	844426	953303	905121
slr0440	Q55130	slr0440	1303780	1018960	1112120	2437900	2525970	2391450	1717050	1771960	1233490	2217640	2146480	2491410
slr0442	P74375	slr0442	7348950	7969170	8183140	9110720	9143160	8810700	6644050	6578920	7182550	9791180	10000100	8708160
slr0444	Q59975	aroA	6052640	6983100	6040120	6394410	6928320	6041270	3457730	3619690	3504460	3730960	3724490	3094220
slr0447	P74390	urtA	40588000	40102400	39118100	79352900	89912800	80889600	39216600	39842400	43210700	62808600	59133200	64713500
slr0451	P74686	ski2	3915860	4071670	4053040	4051160	3902250	3774140	3864890	3792660	4064270	4708930	4744750	4110400
slr0452	P74689	ilvD	31283400	32078200	31892100	28825300	27845400	28391900	28733100	27460800	30346200	32969500	32868100	30552000
slr0453	P74690	slr0453	13008300	11903100	12046800	13293900	13433400	13174800	15284200	14398200	15353400	16617300	16058200	15313000
slr0454	P74693	slr0454	251197	235232	262070	266031	280044	270875	222823	219021	213169	220444	234669	217313
slr0455	P74694	slr0455	3499600	2946760	3008890	2849520	2698530	3189250	5203490	5694470	4263380	3518010	3776820	4703240
slr0467	Q55164	natA	704440	573575	449716	796571	460223	432212	758275	736541	657638	735560	660939	681215
slr0468	Q55165	slr0468	534480	583033	561091	497896	448348	423885	1214010	1288030	1528330	1273130	1328760	1124460
slr0469	P48939	rps4	13545700	14330800	14286700	13841400	13754400	13028700	15209500	14083100	15172800	18826800	17302400	15767500
slr0476	Q55171	slr0476	26421400	28409600	29847000	27164000	27866200	29792900	21229100	20819200	22812700	26889600	28880800	25282900
slr0477	Q55172	purN	976209	1073530	1109260	1070670	1135160	1202040	973697	1034100	980955	1134490	1060750	1047440
slr0480	Q55174	ycf46	803665	752535	733542	1049560	1059530	1089560	273961	284405	268154	213928	217716	219564
slr0483	Q55176	slr0483	14232400	14461900	14490800	16340100	17226300	16814500	17872600	16851000	15836200	18123200	17983900	20255100
slr0484	Q55177	hik26	3557760	3711530	3633630	3019040	3434550	3086250	3251220	3153620	3420330	3514160	3486490	3366840
slr0487	Q55178	slr0487	119473	83579.4	90769.7	103354	75668	74496.1	72853.4	82584.1	65372.3	48858.2	62192.6	73503.1
slr0491	Q55181	slr0491	149368	163898	161144	165754	175795	160351	57849.8	63882.3	56101.2	71902.5	58468.7	61142.6
slr0493	Q55183	rfbM	1135200	1364160	1283250	1151100	1155620	1144120	470109	415988	449661	496533	478286	451049
slr0502	Q55822	cobW	1815130	1823950	1871460	1691530	1684190	1717860	2696820	2758330	2798230	2817320	2806980	2578780
slr0503	Q55823	ycf66	4539310	4975940	4732790	5084430	5258160	4935230	1450740	1391090	1509650	1965410	1985760	1703360
slr0506	Q59987	por	22666600	23036600	22774100	21815100	22617900	20747300	23328900	21890600	23700800	25992700	24390400	23179600
slr0513	Q55835	futA2	14195100	12102400	12206000	14051700	15423900	13820000	13103300	12724800	13240100	15701600	15143200	15399800
slr0518	Q55841	abfB	703428	618904	612646	662701	605350	593658	1152360	1142490	1092770	1161620	1241070	1129930
slr0520	Q55843	purL	7535710	7593830	7461960	7748590	7730840	7591790	8184390	7942460	8137200	8836280	8856180	8511220
slr0523	Q55849	bioD	558992	596697	557713	516987	476761	474944	739574	704245	677720	569772	603561	584410
slr0525	Q55467	chlM	2030280	1991630	2027590	2149930	2051530	2076800	3893600	4000820	3839480	3744160	3885630	4219540
slr0526	P52997	panB	264578	213058	217546	263642	258747	250521	1127760	1192210	1059590	1037520	1033080	1046730
slr0527	Q55468	queC	998736	985862	971335	1024240	1081240	1043580	268761	239557	263188	305199	276717	265876
slr0528	Q55469	murE	4851230	4811340	4894230	4537740	4796910	4559810	7863800	7626130	8620700	6971160	6425630	7029780
slr0529	Q55471	ggtB	585045	613751	613952	782284	749907	771581	270798	261879	258168	322763	329594	281024
slr0531	Q55473	ggtD	270285	334930	311043	333842	321099	347578	178174	167286	187428	178654	230890	187574
slr0534	Q55476	slt	1695470	1810730	1727160	1961520	1989920	2007540	1585090	1602320	1711370	1913340	1895420	1765860
slr0535	Q55477	slr0535	2441230	2343520	2252300	2349160	2507580	2309850	1394510	1381650	1285830	1683340	1733000	1646110
slr0536	P54224	hemE	5096830	4814970	5474470	5337790	5645240	5042580	5681080	6226750	6192040	5273790	5439120	5807970
slr0537	Q55480	slr0537	4227390	4197960	4193970	4276690	3979020	3835900	7374290	6836320	8349420	6987790	6798770	6529240
slr0541	Q55488	slr0541	880884	767762	768728	920823	905683	856561	330463	331382	316058	326432	325857	326639
slr0542	P54416	clpP	15734600	15664200	15314400	16441200	17081900	18311300	16179200	15838200	14827300	14944000	15832100	16134200
slr0543	Q59992	trpB	12770600	12092500	12376400	13356500	13793900	13102700	10104000	10399600	9916690	10386600	10106100	10205800
slr0545	Q55493	slr0545	43473.4	56552.7	41228.5	60966	63693.2	55201.2	620579	605225	588044	601314	585939	553611
slr0546	Q55508	trpC	404642	367938	383068	496116	438957	473336	188575	166342	166707	188206	193947	186138
slr0549	Q55512	asd	13326600	14231800	14078600	13839600	14239600	13898000	9734160	9765570	9968200	11512300	11477600	10537500
slr0550	Q55513	dapA	4438220	4190360	4042530	4669960	4782260	4633610	4431530	4142920	3430150	3813060	4047630	4328780
slr0551	P54123	rnj	12806900	13079000	12816200	13862900	14211500	14567900	11866000	11487700	12104800	14146900	13850200	12547100
slr0552	Q55514	slr0552	68235500	68678200	67928300	74765300	77978400	76943000	37749600	37915100	38830300	39885000	41548400	39645000
slr0553	Q55515	coaE	156864	137969	121356	141706	148192	136375	238587	252504	207214	219790	213098	229845
slr0557	Q55522	valS	13529000	13543600	13463200	13714400	13789700	13479600	16364400	16811500	16887700	15907400	15754600	15686000
slr0559	Q55387	natB	18930400	20589000	20280000	20984900	21833600	21502100	13024200	13851000	13554000	15875200	15618700	15192900
slr0565	Q55392	slr0565	2588700	2430170	2506100	2989340	2607520	2690200	5185720	5120860	4244900	4586090	4809400	4966960
slr0569	Q55395	slr0569	144191	130504	119896	137287	147642	132665	532679	513528	522503	450502	421196	479661
slr0575	Q55403	slr0575	5274260	4671400	4822380	5260220	5519740	5309070	8846380	9252040	8617960	8556810	9055650	9455690
slr0580	Q55407	slr0580	398581	445241	412254	430523	456078	412430	858256	931518	822786	841162	877869	921920
slr0583	Q55412	slr0583	4048580	3797630	3746900	3308270	3416370	3070850	5137830	5229670	5265900	4526230	4316200	4550800
slr0585	P77973	argG	45065900	41829900	43130600	41049200	44475400	41969200	53015400	54678100	45317800	43786500	45748000	47419400
slr0586	P74722	slr0586	152286	150850	109661	143666	140578	130248	361916	361561	329691	258337	264743	294574
slr0591	P74732	slr0591	459717	457253	453379	512326	453844	497075	378525	384534	333839	316195	339307	348251
slr0592	P74735	slr0592	49249.1	45237.5	33264.6	38137.3	32855.8	49986.7	135789	139721	120348	117856	115073	135109
slr0594	P74738	slr0594	171905	199758	165308	204195	213682	231232	118475	134224	100424	197715	133237	116820
slr0597	P74741	purH	33803400	34094100	34551400	33647200	32997100	33033100	34276100	35131900	35680600	38770800	39408300	36171600
slr0599	P74745	spkC	1876140	1987230	1786250	1946410	2047060	2007050	1151060	1163130	1144070	1447840	1464850	1305310
slr0600	P74746	slr0600	7861390	7595920	7655750	8581650	8811760	8518940	3510270	3702350	3324450	4107600	4285310	3861160
slr0601	P74747	slr0601	1125270	1366690	1243560	1796920	1922090	1548450	327971	484280	237358	207422	389901	209905
slr0603	P74750	dnaE	1227740	1314950	1308460	1336730	1301680	1270410	1836560	2034720	1847420	2048340	2032680	1838540
slr0604	P74751	lepA	6279090	6525400	6265550	6932970	6663210	6500060	6971900	7104690	7346690	8224240	8010220	7378830
slr0605	P74752	slr0605	6418990	6404950	5919910	6484050	6914300	6510120	1969930	1818390	1607800	1850250	1910600	1938460
slr0606	P74753	slr0606	11505200	11301900	11073200	11605800	11552100	11319800	12186700	11492400	11650200	11973700	12750400	12355200
slr0608	P74755	hisIE	1164280	1243380	1256210	768560	634885	722278	2304930	2419680	2620760	2467590	2437130	2132820
slr0609	P74756	slr0609	8131550	9308780	9029830	8556150	8499590	8803890	7669640	7611330	8602160	9956740	9821140	8710190
slr0611	P72580	sds	504545	484404	459961	577400	544619	506409	51057.6	72603.1	45249.1	42313.8	32070.8	46528.5
slr0613	P72582	slr0613	2143850	2121330	2058000	2134180	2069190	2103440	2058560	1873110	1956690	1851500	1943190	1956250
slr0615	Q55856	slr0615	362025	365967	336718	341607	392853	366926	61251.8	60633.5	59992.6	45533.5	66591.7	53215.9
slr0617	Q55858	slr0617	1072710	997908	1068340	1156020	1222730	1117880	350551	312772	290056	337729	327863	300438
slr0618	Q55860	cobQ	62587.5	48033	65049.5	65683.2	60222.3	67907.3	358232	410554	358358	395035	385793	366240
slr0619	Q55861	slr0619	1227640	1077420	1102020	1115130	1077400	1073080	1281400	1358310	1343520	1170040	1076420	1264360
slr0623	P52231	trxA	71007900	66868100	67503800	61493800	63058400	64613800	85023800	81909300	78199000	67975000	71334800	79146300
slr0624	Q55867	slr0624	2432000	2275800	2235160	2355780	2347390	2245910	2628990	2594930	2504480	2191660	2056770	2326430
slr0626	Q55870	slr0626	5593060	5492320	5503660	6014830	5855710	5588690	4304230	4443810	4241260	4398080	4621290	4240010
slr0628	P48944	rps14	10747800	10731400	10822200	10390900	9936640	10323300	11695900	11616100	13047100	13328900	13773800	11797800
slr0630	Q55708	slr0630	106957	93823.2	93055.6	100420	95998.4	80413.1	154641	172617	154138	184537	167281	156389
slr0634	Q55711	slr0634	590449	642719	608829	469304	485560	446509	956980	923380	1034940	991590	1029010	942374
slr0635	Q55712	slr0635	508406	423672	420622	488297	478766	504485	1298190	1324890	1239260	1005700	1052400	1124890
slr0637	Q55715	slr0637	2061030	1931850	1970960	2243950	2226160	2309450	5258640	5368440	4388370	3960850	3937540	5095820
slr0638	Q55716	glyQ	3976570	3752930	3796290	4125860	4367030	3953510	4247450	4161790	4052460	3801420	4165140	4218680
slr0640	Q55718	hik27	157454	155849	132091	151887	136869	158723	228771	217631	243072	228125	216994	221783
slr0643	Q55722	slr0643	1115740	1134270	1191310	1292000	1350090	1437260	196506	222286	189399	207869	225380	230799
slr0645	Q55727	slr0645	6624120	5820860	5913480	6335100	6131730	6143090	7516010	7819750	6824040	5648250	5353130	6236360
slr0649	Q55729	metS	3296240	3018660	2922350	3238850	3443180	3166560	5224620	5632610	4984380	4321480	4529260	4672470
slr0650	Q55730	slr0650	2020950	1793010	1824820	2051250	1912110	1956730	3837370	3652600	3290800	3186680	3175980	3353760
slr0652	P74561	hisA	2563550	2367630	2271390	2333150	2424890	2429630	3636600	3731180	3270950	3190110	3136490	3310880
slr0653	P73710	sigA	8810700	9300630	9134630	8877230	8731250	8810600	5719000	5423930	6020550	7242940	6707690	6355680
slr0654	P74566	slr0654	1471480	1302610	1291320	1311950	1392580	1464880	1245640	1261680	1139330	994084	1090010	1155010
slr0656	P74568	slr0656	1295720	1351720	1318360	1229370	1218890	1194240	373520	349533	362493	437730	406121	368416
slr0657	P74569	lysC	14085100	14538900	14630600	15338100	13929000	14233400	12318800	12609200	12808800	13341400	13493500	12144000
slr0658	P74570	slr0658	572608	496141	504771	638135	599242	586633	1039660	1118330	1101420	1180120	1173660	1175920
slr0659	P74571	prlC	10756600	9446510	9621710	10175300	9860070	9631790	12681800	12253900	11464700	10937500	11232400	11880300
slr0661	P74572	proC	8785060	8340540	8411520	8679790	8766990	8880260	10254900	10144500	10095300	9280890	9279420	9899080
slr0662	P74576	speA1	5666450	5818440	5954920	6214690	6254730	5777140	4271610	4314090	4335560	5105110	5003460	4707960
slr0664	P74581	slr0664	447064	515386	554233	427347	453979	479009	604425	673645	635770	621373	644336	618866
slr0665	P74582	acnB	39811900	41445600	40877400	34418400	36643500	35663500	36718200	36787500	38301400	38605600	39719400	36345300
slr0667	P74584	slr0667	590410	524294	575786	654202	707480	734542	1161460	1274340	1277240	1254430	1372920	1259960
slr0668	P74585	slr0668	77029.2	74970.5	72453.1	63193.5	70810.3	75535.1	389371	425912	446069	432377	458711	406720
slr0670	P72937	slr0670	3472590	2836770	2923370	3318020	3324230	3437790	5662550	5876360	4201980	4369600	4786790	5420220
slr0676	P72940	cysC	6557310	5435500	5508450	7129070	7161960	7154700	6106760	6059520	5487590	5052840	5169590	5578670
slr0677	P72941	slr0677	434803	381756	317114	423706	481072	411355	628911	671183	419229	395877	474677	538892
slr0678	P72942	slr0678	197026	220226	182666	208024	179078	225548	512104	531704	491824	580445	539613	576145
slr0681	P72945	slr0681	1578070	1341920	1369280	1544730	1549030	1425810	2536580	2569810	2526670	2219830	2610590	2470620
slr0682	P72946	hisD	51109.8	37826.6	38668.1	36684.4	35711.6	38805	47931.9	45500.6	53067.6	37653.6	28686.6	34942
slr0686	P72954	slr0686	298304	300104	275377	280827	320258	276598	55740.3	58481.7	44963.4	58425.9	58355.1	31426.8
slr0688	P72959	slr0688	767227	750432	742196	831058	806421	798546	831126	735980	822648	994500	879472	940455
slr0689	P72961	slr0689	3234640	3230830	2998990	2913750	2849580	2875990	2990760	2787670	3083520	3217340	3341370	3239910
slr0692	P72964	ycf45	868721	796168	778566	753969	781966	788502	364050	404955	351737	386638	366324	366401
slr0695	P72967	slr0695	8301420	8245850	7913010	8767010	8997510	8799060	9611940	9280620	9476460	10470900	10255100	10625700
slr0697	Q55959	slr0697	1037640	1233580	1082120	871316	1012080	880882	916643	1021490	937000	974213	1026860	896309
slr0698	Q55960	slr0698	700107	729656	687998	701509	590256	627402	682325	678211	651738	666010	632542	578696
slr0699	Q55961	slr0699	996575	1021550	1025280	865035	827624	803568	2157260	2157300	2521450	2097190	2323330	2387640
slr0707	Q55971	polA	2236010	2257310	2249040	2257640	2222420	2257850	2158670	2062660	2219250	2444110	2426940	2123810
slr0708	Q55972	slr0708	6243820	5589650	5915320	5618700	5760960	5713800	6467990	6182230	6074740	5306530	5097620	5794360
slr0709	P52761	slr0709	815326	812727	901860	657879	506337	559037	562257	529714	556864	484435	470112	464664
slr0710	P54386	gdhA	10875500	11198500	10965100	10580600	10526700	10588700	9475650	8926150	9995680	10010100	9973470	9113280
slr0711	Q55978	queF	1911310	1848940	1779310	1967610	1955120	1942620	421788	448642	436008	514398	513912	437037
slr0713	Q55983	tgt	218069	230333	229384	236177	245450	221039	224935	257453	227008	240201	241877	229705
slr0719	Q55201	slr0719	3980210	4157550	4162640	3600450	3767300	3583620	2131040	2138040	2299060	2367200	2336920	2064740
slr0721	P72661	me	7804800	7169940	7361040	7356840	7088720	7169600	3864560	3627090	3851090	3855150	3869710	3696380
slr0722	P72667	rsmE	92551.6	103070	78612.8	128090	109620	94781.7	67334.3	80701.4	57524.9	54232.4	58777.6	64906.5
slr0723	P72668	slr0723	1482970	1505090	1431430	1356320	1297740	1319550	1115630	1112340	1133560	1184790	1239370	1151260
slr0724	P72669	sohA	173546	176790	159715	183082	192001	179442	152041	154785	167936	173105	177535	154888
slr0728	P72672	slr0728	491882	440726	439297	480442	507532	425345	240266	220666	184797	166235	196665	196762
slr0729	P72673	slr0729	2747060	2686260	2727130	2436030	2392060	2533820	4398050	4329140	4287140	4537970	4772780	4534290
slr0731	P72675	slr0731	10257500	10020800	9544760	10895500	10855000	10594700	7667370	7490540	7492290	7809870	7671370	7800250
slr0737	P19569	psaD	99333300	114473000	118815000	68526300	66116800	74081700	129982000	131469000	154612000	143277000	135360000	131014000
slr0738	P20170	trpE	9662180	10087500	9777330	10187800	10314100	10037200	13250600	13339500	13418000	14182200	13779100	13634200
slr0740	P72684	slr0740	1447610	1288190	1268360	1629000	1730830	1595610	369208	340477	318489	413265	421143	395442
slr0742	P72687	rimP	268910	268175	213536	288843	248868	278236	503675	498681	507098	576143	569825	573508
slr0743	P72688	nusA	10005000	8838420	8792870	10199500	9922090	10511800	22007100	22259200	19356800	20167500	20358600	22359500
slr0744	P72689	infB	59002600	60648500	60406400	69654400	69127400	69452400	49333900	48416500	52585500	62507200	62495200	55611900
slr0746	Q55034	stpA	272447	304409	253090	287206	276886	257309	651912	673020	695865	814286	833495	704746
slr0747	Q79EE4	ggtA	2510590	2609850	2580080	2791540	2863700	2899970	698198	681056	668201	725978	767010	703631
slr0752	P77972	eno	19230000	17832100	18270700	18760000	19179300	18825300	21342900	22622800	19802500	18356000	19057100	20539200
slr0755	P74640	slr0755	491302	421976	461706	407594	472273	452103	733746	777970	690233	660232	693380	699086
slr0756	P74644	kaiA	1299360	1175670	1137020	1061370	1158840	1113730	1653560	1721710	1433280	1558320	1575250	1608480
slr0757	P74645	kaiB1	1545950	1535700	1483880	1484970	1380640	1414860	1138920	1168550	1047300	1302550	1385440	1257180
slr0758	P74646	kaiC1	11627000	11265600	11201800	11137900	11270500	10735800	8596320	8740180	8192830	9029800	9021780	8564500
slr0765	Q55987	slr0765	786885	808565	769626	827050	817806	743136	2241120	2204620	2314380	2026310	1947650	2143540
slr0769	Q55604	slr0769	161216	142428	114284	213490	184532	165757	289552	293894	330831	312900	263618	274270
slr0773	Q55608	slr0773	1790080	1858520	1725940	1762290	1749740	1814160	700570	696732	663270	734448	691193	599472
slr0774	Q55610	secD	13179300	13595400	13747900	14946300	15468500	15168800	7081980	6913360	7207270	8299480	8815420	7946690
slr0775	Q55611	secF	1499970	1356560	1363870	1649480	1616040	1630440	2173620	2154240	2016030	1923000	2151780	2185880
slr0776	Q55612	lpxD	6112960	6570980	6547710	5032990	5012260	4987230	2447300	2463560	2467880	2589300	2673860	2250850
slr0780	Q55622	nrdR	716141	865059	851449	812316	780138	823755	540220	549421	591080	692886	737658	668308
slr0782	Q55629	slr0782	2513250	2297600	2281290	2422430	2281220	2245910	2598870	2625550	2709220	2775850	2740420	2664120
slr0783	Q59994	tpi	9678090	10501400	10255800	9278010	9567950	9481520	6047390	5781970	6488950	6390720	6400050	6226710
slr0793	Q55934	nrsB	108381	133531	109865	171399	144276	142739	107455	121462	117120	201727	173661	178237
slr0797	Q59997	coaT	3589990	3619380	3342590	3775980	3645860	3632460	3555780	3138560	3364290	4241670	3827990	4050690
slr0798	Q59998	ziaA	6319560	7253060	6680480	6828750	6855810	6803950	3300730	2994690	3564350	4604800	4050390	3782150
slr0804	P74032	dacB	129307	132463	113641	176945	177644	184445	731416	736681	706442	598196	575780	672532
slr0806	P74033	slr0806	4555420	4566030	4636450	5288320	5463120	5277600	3031600	2913560	2758740	3244990	3163880	3133560
slr0808	P74035	rimM	261935	274451	249181	232912	250353	277229	732933	784628	794695	725811	746617	720559
slr0809	P74036	rfbB	3226490	2935420	2913580	3207270	3158530	3176330	4311270	4239350	4084670	3645840	3580220	4080820
slr0816	P74049	slr0816	732871	735810	800292	714052	857491	775242	214751	232618	208135	185867	235433	221504
slr0818	P74054	slr0818	119444	103162	118182	158310	183327	151362	191619	200500	161302	157255	160126	184154
slr0821	P74060	slr0821	13841400	12396400	13109100	12283900	12107800	13035600	6378490	6681340	5652360	5302890	5341990	6012200
slr0822	P74062	slr0822	385485	403303	402243	388655	408716	357138	310896	268767	283305	359897	332937	317891
slr0823	P74063	ycf3	694242	595045	567796	661923	645731	602883	2595300	2650800	2383400	2275320	2326940	2410150
slr0825	Q55413	slr0825	3937370	4131570	4096820	3765240	3815090	3777200	7204080	7166810	7712760	8083930	8346210	7160240
slr0829	Q55414	slr0829	735622	686606	666844	628813	637171	657870	104634	107139	100554	30960.5	42448.6	36628.3
slr0835	Q55419	moxR	4433300	3739390	3714650	4579520	4447330	4525970	3782000	3827610	3183380	3059780	3024810	3514350
slr0836	Q55420	rfbB	4133470	3847180	3873640	4172820	4108350	3983600	4688530	4647000	4389200	4324190	4592420	4592820
slr0838	Q55422	purM	2318230	2522650	2422010	2426900	2585400	2491590	1639910	1583570	1628330	1772200	1901260	1628320
slr0839	P54225	hemH, scpA	205190	186182	168185	217399	209599	203497	807420	795815	723474	669357	718730	767300
slr0841	Q55426	slr0841	6173380	6433800	6327290	7049720	7008520	6745440	2479800	2436130	2529550	2586800	2830440	2731660
slr0842	Q55427	slr0842	407992	405285	358556	311244	322232	323118	1141740	1220830	1144340	1037080	1174190	1242810
slr0844	Q55429	ndhF1	1922410	1766470	1857580	1628370	1563680	1517670	1596680	1363540	1325800	1217220	1318570	1294380
slr0848	Q55436	slr0848	3731060	4256640	3836090	3779290	3455640	3667280	2454880	2749400	2871100	2706940	2358580	2387320
slr0852	P73740	slr0852	688348	668417	651169	681917	682132	680770	165627	136328	159846	175734	194075	151404
slr0854	Q55081	phrA	928591	921552	866011	894522	929732	865283	948843	897321	775877	719264	720407	752699
slr0861	Q55336	purT	3537820	3316380	3183390	3401400	3448470	3224870	4558950	4727870	4237550	4405150	4459720	4653070
slr0862	P73753	lmbP	5084750	5008200	4757280	4888160	4587370	4213490	3280470	3209610	3300210	3335400	3285850	3129490
slr0863	P73754	slr0863	5513190	6248390	5794500	5399250	5575320	5307990	3780700	3579520	3642850	4196560	4237650	3786010
slr0864	P73758	slr0864	1790970	1869090	1782880	1860700	1703200	1710660	1281940	1252870	1246540	1311590	1356680	1191460
slr0865	P73759	slr0865	498818	468285	495495	400016	415012	457382	272033	268805	259796	209667	209849	269317
slr0869	P73765	slr0869	4565830	4134760	4467460	3777760	3795760	4158440	3400740	3373770	3424930	2852240	3096890	3074600
slr0872	P73768	slr0872	2853170	2890610	2679780	3148230	3174530	3047370	1830820	1851430	1998650	2301410	2372590	2146540
slr0875	P73553	mscL	135997	149529	116682	127894	143912	140292	263170	263154	207338	203535	209117	232182
slr0876	P73556	slr0876	15604900	16839000	17133900	10639600	9269690	10365800	10934200	10872900	11251800	11981000	12479700	11224200
slr0877	P73558	gatA	22678400	22971600	23794600	21666600	17481800	18906200	26716800	26384300	27260400	25573900	26535800	26861000
slr0879	P73560	gcvH	2421880	2027410	1755530	2316690	2040720	2457950	3850910	3595590	3669430	2631280	3093600	2819890
slr0880	P73561	slr0880	181965	162202	172482	199955	167536	189684	760994	741924	697101	666561	606417	651080
slr0882	P73566	ycf84	585271	626116	531344	620189	689955	623623	1058180	1171010	970928	959746	936042	1089940
slr0883	P73567	psr	376005	435937	360281	377937	394401	373408	116168	124660	108013	112826	98980	87842.7
slr0884	P49433	gap1	3866930	3506960	3603620	3648850	3804490	4017740	4156120	4469710	3367650	3439230	3956440	4103760
slr0886	P73574	fabG1	9519720	8513070	8639700	8594440	9016210	8748930	5700040	5453010	5257450	4913780	5206640	5128090
slr0889	P73577	slr0889	21795.2	21904.8	22751.6	24454.2	16073.1	27286.8	40151.6	30431.6	39076.8	26891.7	38881.8	30420.1
slr0891	P73581	amiA	867945	1051150	949598	1016280	1030850	959795	702564	719564	720384	790694	787806	733091
slr0898	Q55366	nirA	33056700	34448600	34981100	59869200	60247300	56935700	26321400	26541200	28885400	38920500	38281000	35044900
slr0899	Q55367	cynS	13553600	14315400	14935800	24977500	25272200	24907000	10193000	10191700	11184500	16740900	17101800	14802700
slr0900	Q55368	moeA	1776330	1887140	1819110	2235010	2220340	2256180	1521490	1464310	1488640	1776880	1652110	1492380
slr0903	Q55371	moaE	121055	133432	128836	143487	194972	138348	89927.5	82989.7	88954.2	103223	89649.9	99730.5
slr0904	Q55372	comM	1041080	979939	1038540	905704	903688	912909	4949420	4718180	4862130	4698640	4687640	4627880
slr0906	P05429	psbB	45431400	47285400	48012600	49357500	50985900	48030200	61781600	60915400	72230700	77523000	75866600	73509600
slr0907	Q55374	slr0907	10353800	10044900	9968360	10724600	10471600	10312500	12753300	12382800	13115800	13490000	13396900	13171000
slr0909	Q55375	slr0909	8567650	8178140	7788210	8510350	9252140	8397780	8419720	8615940	7512900	8295640	8232190	9057960
slr0912	Q55376	slr0912	639020	654500	662670	663363	656732	587837	1174030	1230780	1042420	898739	1005630	1073320
slr0914	Q55378	slr0914	234505	245549	206821	229226	255433	205618	459936	490377	491425	436243	441206	439074
slr0915	Q57253	slr0915	247572	232667	245701	209053	240547	207700	96231	104213	127875	96627.2	107961	98463.4
slr0917	P74770	bioF	69493	57808.9	67434.4	82538.6	56305.9	75932.7	100203	86329	101571	105125	96059.6	95682.5
slr0918	P53579	slr0918	425902	435541	387977	417667	419666	361588	418375	411587	430039	516258	497872	439214
slr0923	Q55385	ycf65	6408670	7529640	5289360	5781510	7140460	5798940	3884930	3963580	3084210	2386530	2423120	3104190
slr0924	Q55386	slr0924	4200660	3925020	3917630	4145000	4109190	4397310	6725850	6903160	5760940	5910150	5771920	6342920
slr0925	Q55499	ssb	4361680	4811450	4621660	3727670	3891750	3571090	3834660	4011920	4241120	3974360	3969180	3778720
slr0927	P09192	psbD2	64460000	64207000	62589200	66208400	67294900	61308500	59372000	58216400	66541900	67459500	68811500	66653900
slr0929	Q55501	slr0929	3745510	3746210	3618830	3745200	3609290	3474300	3761530	3522750	3608720	4164970	3994230	3801230
slr0930	Q55502	slr0930	946795	854720	832937	918140	889529	904009	1911100	2174140	1927640	1818870	1869300	1973080
slr0936	P74301	nadC	350609	357181	313849	305680	330189	292177	487520	517979	468061	433344	464624	432953
slr0937	P74302	slr0937	148288	161420	144735	145428	180677	158121	114098	115301	105376	95466.4	74284.9	89614.8
slr0938	P74303	slr0938	2212530	2141040	2263320	2357660	2288800	2204670	1281400	1262280	1181160	1156940	1172600	1201860
slr0940	P74306	crtQ-2	9130290	8809680	8573370	9675220	9912850	9426660	11309100	11303600	11419400	10969700	10767400	10657000
slr0941	P74307	slr0941	1244150	1219490	1158350	1278310	1269890	1444360	724320	759934	662198	764213	857784	801337
slr0942	P74308	slr0942	6837600	5363830	5505290	6440400	6332540	6561820	5875120	5802000	4545240	3800700	3831920	4662610
slr0943	P74309	fda	4597170	4148970	4381540	4558760	4900690	4785560	2195720	2263170	2021110	1789040	1751790	1927740
slr0945	P74312	arsH	345166	374082	358393	359714	382683	372944	79911	94497.5	68380.5	84130.8	79465.3	68002.5
slr0946	P74313	arsC	1058860	1080420	1080590	968327	1004010	924364	1183560	1136900	1111100	1196540	1216340	1102700
slr0947	P74314	rpaB, ycf27	13936700	12538400	12696800	12737500	12740500	11735200	14944000	15426200	14384300	13640700	13770600	14471400
slr0949	P74318	natD	615972	592546	572765	754077	796178	681845	421668	412315	413144	437127	445166	467022
slr0952	P74324	fbpII	1860910	2011010	1996370	1687330	1644920	1678390	1968630	1963550	1916240	1937760	2048180	2098190
slr0955	P74328	slr0955	1762480	1761080	1760640	1925830	1879290	1884500	2199190	2103980	2357030	2635130	2722900	2430840
slr0958	P74330	cysS	5443040	5243490	5177920	5549990	5553820	5513900	4502280	4456310	4422920	4330010	4317260	4329850
slr0962	P72852	slr0962	12823600	13075700	13095800	13830700	13961200	13495400	8350920	7831870	8670840	10913600	11075300	9917840
slr0963	P72854	sir	31706900	32541700	32225800	33898600	34564700	34556500	22221600	22303900	23701400	27105800	27403100	24528200
slr0965	P72856	dnaN	5331140	5431210	5220470	5219790	5299820	5266350	6488360	6409400	6290880	6418360	6375420	6155210
slr0966	P77960	trpA	10701600	9592180	9757230	11332000	10749000	11133400	12792300	13500200	12269000	10893900	11046600	11811700
slr0969	P72862	cobJ	261286	239350	255508	264841	249875	263051	444302	492252	444737	447987	430240	445271
slr0974	P72874	infC	6031810	6875970	6432500	5849860	5301170	5636540	5471320	5659520	6226930	6086720	6104830	5522380
slr0982	P72884	rfbB	594418	698508	569541	699353	767817	620406	423272	399075	376524	426817	406748	355573
slr0983	P72885	rfbF	396223	415546	413723	337286	305142	289345	529331	506997	557399	549007	514433	478279
slr0984	P72886	rfbG	2328550	2073990	1992290	2263190	2270730	2075120	2434190	2406540	2164860	2320740	2317390	2317960
slr0985	P72887	rfbC	774222	766650	683100	709615	673167	696122	1313140	1267590	1243860	1439320	1374080	1360090
slr0989	P74514	slr0989	3679490	4103820	3999780	3193140	3292340	3189450	1920740	1921200	1992060	2176070	2201250	1947890
slr0990	P74515	slr0990	5756630	5480430	5155570	4779010	5082900	4819400	2947850	2879500	2689230	2767640	2706770	2947780
slr0993	P74517	nlpD	342288	369237	388150	495794	452099	498545	362848	335260	354855	506053	455675	461394
slr1019	P73125	slr1019	806475	841739	807976	931827	893425	942637	913674	936378	854241	946526	1013910	966473
slr1020	P73128	sqdB	72902000	73494000	72602100	64039900	62382100	62066300	52368600	53864300	51727700	52379300	52725600	52511600
slr1022	P73133	argD	6415350	6229560	6119420	6063940	5834720	5721990	8956560	8849360	8962730	8621140	8506080	8355350
slr1024	P73135	slr1024	592571	593515	603849	700785	698702	746096	364375	356395	357074	393196	452735	372329
slr1030	P51634	chlI	18081600	16324800	16751200	19789700	19838000	19257500	13571300	13426200	13249000	11938400	12137900	12294100
slr1031	P73141	tyrS	2863480	2872780	2762240	3141870	3141600	3027240	2205360	2155390	2232720	2031820	2068130	2116840
slr1033	P73143	slr1033	291722	289072	293031	317095	318949	279341	396814	356370	363832	340982	341621	340104
slr1034	P73145	ycf41	795982	833922	808384	792787	685706	686255	1010360	1210550	1047160	1062470	1042740	961231
slr1035	P73146	slr1035	628734	628890	662139	582857	537233	585883	1521380	1652320	1723520	1930180	1934700	2065600
slr1037	P73150	slr1037	1011410	883996	853928	854390	916238	844889	290462	257874	221946	195772	220274	212992
slr1039	P73155	slr1039	623439	536757	548896	605044	490121	476079	2138620	1913160	1953670	1921550	1961340	1941460
slr1041	P73005	slr1041	490506	443941	435898	447851	415801	471442	641685	595786	616011	553964	575366	586833
slr1042	P73006	slr1042	4548250	4514390	4343580	4403370	4455960	4358930	3518940	3660000	3376440	3303910	3385530	3517250
slr1043	P73007	cheW	127755	135954	120958	153345	146832	139295	93324.1	90445.2	73673	58642.1	58911.3	86701
slr1044	P73008	ctr1	9249750	9697980	8923490	9320950	9706840	9190850	10275700	10310700	10479900	10480200	10938300	10876900
slr1046	P73010	tatA	663473	680803	661455	621173	665043	558060	913891	907130	1045030	971708	950203	943489
slr1047	P73011	pleD	712790	731802	667895	727453	674808	654732	565778	545365	561754	551407	583752	540446
slr1048	P73012	slr1048	613506	566969	638913	548772	530480	523093	1168070	1193750	1289050	1386940	1347550	1259110
slr1051	P73016	fabI	7024850	7152320	7387260	7478860	7347920	7784680	13720800	13549900	13749000	15090500	15892600	14581800
slr1052	P73017	slr1052	18978.5	25984	19416.7	21849.1	9399.24	12078.6	54985.1	26761.9	50362.3	59843.5	57282.9	50492.9
slr1053	P73018	slr1053	459874	397247	398508	446080	495793	457895	452991	476078	486007	492615	534464	512402
slr1055	P73020	chlH	4012730	4138950	4095390	4171840	4206940	3961010	4343660	4164730	4639600	4720260	4427130	4260380
slr1056	P73021	slr1056	649542	613542	589042	632177	553242	543605	2757060	2711650	3135240	3232620	3199120	2965360
slr1063	P72899	slr1063	1489360	1473270	1445610	1389150	1373160	1240020	1462230	1427570	1557180	1534310	1519090	1412090
slr1064	P72900	rfbU	1604990	1680700	1636440	1376540	1279140	1254530	1714130	1778210	1906760	1761080	1699980	1677950
slr1066	P72902	slr1066	1417350	1413710	1434590	1312220	1206730	1194830	2851100	2875040	3073500	3145520	3266950	2915730
slr1067	P72903	galE	3679780	3631490	3575560	3392630	3398400	3156990	4946280	4762700	4914870	5036620	4977450	4701740
slr1070	P72906	slr1070	111073	86364.9	94418	109044	88155	76844.4	233939	231815	230504	229788	228427	203655
slr1071	P72907	slr1071	128600	114803	144531	97959.9	69731	73123.7	720397	715546	722513	570915	556205	587251
slr1072	P72908	yefA	984196	1071510	985713	858415	889196	848283	1111620	1197750	1158290	1154140	1069520	1011430
slr1073	P72909	slr1073	266926	254148	236966	216979	212414	202786	1555510	1391860	1468030	1483180	1398180	1520360
slr1076	P72911	slr1076	5275730	5226860	5400490	5226500	5169230	5079970	4908360	5256710	4783970	4257360	4306440	4590030
slr1077	P72912	slr1077	479130	504762	502464	434593	445876	443668	667352	663351	727801	641535	695641	653889
slr1085	P72922	slr1085	365797	400319	372455	402181	415438	404014	450791	474037	465787	450960	474953	495281
slr1087	P72923	slr1087	406597	391764	394896	384549	404654	426085	703506	705086	715714	778753	864695	770720
slr1090	P72931	obg	779389	753680	751441	710089	734916	711908	659421	704474	700741	681724	732552	602453
slr1094	P72737	slr1094	757805	757148	774147	861752	655496	696467	346347	357505	352795	402570	373022	338656
slr1095	P72739	slr1095	31404.3	36110.1	43442.9	35922.2	45701.3	38595.8	206538	213817	202819	179964	210932	221011
slr1096	P72740	lpdA	29971900	29962000	30257300	32813400	32201300	32318800	30329000	30625400	31580400	32392700	32475300	32133200
slr1097	P72741	slr1097	2074890	1920400	1863400	1756120	1837210	1745780	3089030	2983460	2475290	2946710	3039140	3077820
slr1098	P72742	slr1098	839278	815205	789873	914650	843819	888144	441409	419547	373742	353297	338001	382589
slr1099	P72743	ubiX	841184	795342	774953	1044820	1009240	1008750	210775	188268	189447	251197	238151	232793
slr1100	P72744	slr1100	905012	903033	860817	842491	828444	755785	2235920	2203730	2385460	2506460	2649440	2292230
slr1101	P72745	slr1101	255470	249182	265254	343531	329109	307441	216831	219187	201383	260312	247758	259101
slr1102	P72746	slr1102	3286120	3423610	3363710	3101350	3086120	2986590	3484380	3498900	3655900	3578390	3470140	3345400
slr1103	P72747	slr1103	11362800	11470400	11199800	10729100	10518400	10215800	9427870	9088270	9545820	10505200	10123600	9436280
slr1104	P72748	slr1104	5023350	5282790	5227410	4330540	3996780	4215070	4632620	4667540	5140490	5036520	5056640	4385920
slr1105	P72749	typA	15452600	14499300	14167300	21522600	21384800	22224300	8590900	8486220	8668780	10662100	10747200	9705150
slr1106	P72754	phb	8442100	8110980	7626160	9147400	9353630	8983160	9811520	9389930	8779360	9092780	8697900	9243530
slr1109	P72763	ank	675517	606705	544294	545400	528018	552949	1171210	1086610	951492	862904	816436	876133
slr1110	P72764	slr1110	124120	128632	101412	103829	108758	80850.2	391971	394279	362541	346771	370071	395582
slr1114	P72627	slr1114	99922.7	97088.9	62255.5	92583.3	83626.7	64888.1	153037	161609	142834	185057	180327	178344
slr1116	P72629	slr1116	1063180	1018890	1017120	1029790	990080	982942	1288220	1342490	1200590	1124310	1116230	1201860
slr1117	P72630	slr1117	209856	206815	212148	194757	218045	187395	568844	607164	569171	665792	689357	623132
slr1122	P72645	slr1122	1895790	1879660	1825030	1848360	1863080	1825400	1752050	1730890	1751270	2019660	2027790	1819780
slr1123	P72648	gmk	3660330	3756780	3575870	4106620	4299090	4013600	4361000	4792420	4148890	4745410	5002180	4542010
slr1124	P72649	gpmB	6293530	6249930	6173300	6847000	6791190	6668180	7878310	8170910	8028000	8744200	8693660	8408630
slr1125	P72650	crtX	599743	610911	558591	643494	614804	641116	1058490	1018180	958497	981207	957709	956396
slr1127	P72654	slr1127	710334	710916	690498	705401	771816	797106	1768080	1672980	1708140	1797770	1733950	1795130
slr1128	P72655	slr1128	14702000	13981800	13532600	13353900	13815700	13494400	23791500	23189100	21496800	22254400	21882000	22974800
slr1129	P72656	rne	14313000	15239200	15079600	15377500	14653000	14393300	15804300	15509100	16179600	19035700	18578400	16758100
slr1133	P73257	argH	9361750	7857740	8051080	8431080	8153440	8489050	15813000	16432600	13783400	12885200	12906500	13740300
slr1139	P73263	trxA	3201730	2966470	2989500	3283490	3176500	3219640	1956820	1855890	1525930	1648110	1617290	2100660
slr1140	P73264	slr1140	7449260	7370980	7531660	7235440	7299920	7231660	5919440	5960030	6094180	6273900	6494420	6438220
slr1143	P73272	slr1143	1428840	1478340	1357340	1455090	1541140	1362370	1953350	2109340	1927230	1944620	2036290	1966970
slr1147	P73276	hik2	123098	106922	105048	117409	105599	107890	107624	118998	105980	91419.3	122780	111503
slr1150	P73279	slr1150	5196550	5055650	4935760	5546590	5149910	4989990	4476600	4257710	4578140	5094620	5408020	4622840
slr1159	P74232	purD	5850850	6140380	5897260	5623790	5495640	5237240	8391870	7996540	8905040	8798660	8316060	7764660
slr1160	P74233	slr1160	1193940	971626	1050590	1424130	1457820	1388910	1396030	1443520	1262410	1328010	1299880	1421630
slr1161	P74236	slr1161	3280520	3552210	3421260	2279470	2149910	2232100	4355470	4234500	5150580	4545970	3743700	3586820
slr1164	P74240	nrdA	252140	272106	251232	230541	241804	227680	358373	339342	304417	355241	336303	365050
slr1165	P74241	sat	24583300	24400800	23752700	22405500	22435100	21987500	19950700	19815300	19725600	16603700	16216400	17094700
slr1166	P74242	slr1166	184549	169017	168022	146448	147008	156503	288664	264953	193478	250387	266526	258972
slr1169	P74248	slr1169	118058	121156	96351.8	103498	139643	101043	200016	206291	169220	200843	218512	227186
slr1171	P74250	gpx1	1263890	1383100	1262950	1542580	1585710	1563250	1450630	1439310	1297230	1455110	1414420	1480160
slr1173	P74254	slr1173	1513430	1462700	1379490	1763730	1750990	1779130	2308400	2346460	2528110	2822720	2930970	2800700
slr1176	P52415	glgC	53186700	57409300	58284800	55131300	52410200	53140100	44796400	44171500	47768300	52126800	53332800	48627600
slr1177	P74704	slr1177	2001890	2127830	1950550	2298610	2279240	2319220	715630	684130	701222	883119	913229	812711
slr1178	P74705	slr1178	396655	382240	356250	368795	374548	404527	1063060	1049800	911383	922986	960989	1000880
slr1179	P74706	anmK	5354520	5355020	5030560	5199300	5872540	5196890	3564550	3629010	3775060	3789990	4030850	3734330
slr1186	P74715	slr1186	210544	174721	196187	224547	235373	274694	160286	164428	96557.1	115808	117632	126554
slr1189	P74718	slr1189	348251	313240	317727	307254	264129	284195	553503	601310	509234	500659	497352	495635
slr1192	P74721	slr1192	196770	209149	205004	209795	206098	176778	394376	322275	406098	440234	461556	390693
slr1194	P73342	slr1194	489593	452089	422724	394559	404613	420116	499027	496487	427986	554910	600005	589588
slr1195	P73343	slr1195	426875	388263	366802	363740	426044	356517	218326	224506	169584	181762	163459	181828
slr1197	P73345	smf	65076	60388.6	52830.3	49093.6	65928.8	56298.3	43483.2	66904	43846.6	63960.2	58952.7	37923.3
slr1198	P73348	slr1198	150213000	153526000	156532000	130291000	124309000	128501000	119808000	121543000	124379000	125245000	125434000	123177000
slr1205	P73355	slr1205	1766010	1753920	1756550	1875460	1926550	1928110	2226060	2245180	2167260	2330410	2318870	2399650
slr1206	P73356	slr1206	396380	354065	409009	397995	381332	411118	26572.7	23293.7	28212.3	27546.5	27379.8	27476.3
slr1207	P73357	slr1207	1597130	1493640	1405100	1686250	1689380	1791660	2097990	2172990	2002160	2066320	2216120	2297700
slr1208	P73359	slr1208	9748920	8649380	9767640	8269880	7428120	7620700	5497860	5541400	5557920	5197920	5650800	5034500
slr1210	P73361	slr1210	71066.9	63277.7	68881.4	72886.7	93832.4	84903.3	391700	425440	350522	353557	346196	374216
slr1216	P73368	mgtE	545424	527079	485371	600105	621120	577526	127121	139211	133081	136501	117961	108447
slr1220	P73463	slr1220	13957300	13854100	12838700	15144000	15344900	14395200	10434100	10566500	10155700	11393800	11078500	10873700
slr1223	P73467	slr1223	23313000	24331400	24274200	25320200	25615000	25100400	20520600	20696700	21693900	24654100	24931800	23296400
slr1224	P73468	malK	831635	866149	765483	883312	933711	853828	987013	974376	966327	1107990	1087040	1017830
slr1225	P73469	spkF	793212	776955	676640	757181	780896	759850	962928	970766	832469	1004300	915766	998206
slr1226	P73471	purC	7022490	6954470	6765890	7124860	7833370	7445760	10147100	10131900	9965460	11052900	10792900	10705600
slr1227	P73472	IAP75	1763460	1819760	1676650	2005180	2001140	1891710	2325950	2374910	2490610	2876140	2731930	2311310
slr1228	P73473	prfC	2450670	2406600	2329760	2592320	2303660	2389270	3449920	3535760	3789760	3883420	3930960	3628950
slr1230	P73475	slr1230	196780	165340	167063	180363	179670	184168	551412	593159	542565	574448	578540	587208
slr1233	P73479	frdA	16629600	16863200	16677700	16684500	16405600	16406000	15118500	15116300	15703000	16859400	17505100	15995900
slr1234	P73481	slr1234	1612260	1343460	1242540	1567810	1654480	1434000	3209180	3450430	2859490	2504900	2531290	2855480
slr1238	P73493	gshB	17839900	18470700	17976800	19465000	20093500	19395600	9423960	9472580	9364510	11108000	11351300	10167700
slr1239	P73496	pntA	1133330	1152440	1027220	787741	822502	808571	4486350	4440750	4844130	4027880	3966310	3885600
slr1240	P73497	slr1240	1639870	1458850	1449800	1254240	1195930	1141950	794592	747051	911245	884688	845289	753781
slr1243	P73770	slr1243	216969	227856	207994	193862	171972	197241	1216930	1170030	1307320	1176900	1184070	1111600
slr1247	P73785	pstS	489121	529127	472503	333627	374912	342447	1813050	1656400	1776750	1105700	1186510	1021740
slr1251	P73789	slr1251	14000600	14282400	13949000	13709000	12222100	11938500	13499800	13814000	15211200	16326300	16451000	13851800
slr1254	P29273	pds, crtD, crtP	4275620	4365980	4331530	4435840	4652400	4225930	3877890	3867270	3871760	3626300	3653580	3669150
slr1257	P73797	slr1257	337729	693003	278948	325379	628683	223121	377615	365286	368179	411373	397937	354641
slr1258	P73798	slr1258	1641240	1587780	1518880	1398810	1374920	1382590	1558110	1504360	1601140	1671180	1653910	1582760
slr1260	P73800	slr1260	16772	15843.6	8309.06	6535.67	9404.33	11498.4	10531.9	19513	18897.3	10559.2	22805.5	12344.5
slr1261	P73801	slr1261	539422	497132	487188	443003	477655	451610	207188	224493	204673	191365	180572	173477
slr1263	P73803	slr1263	1209960	1274540	1153350	1340840	1261380	1250780	1548360	1504100	1602990	2022780	2174500	1921410
slr1265	P74177	rpoC1	36919600	38607200	37247600	42660400	42359300	41629800	41209100	41690600	44300600	49289500	48637500	44157200
slr1266	P74179	slr1266	2122140	2208640	2080050	2161740	2063060	2182180	2317610	2300930	2356060	2353060	2493290	2255990
slr1269	P74181	ggt	83916	105200	104722	104151	97187.9	112232	167848	198753	186940	164510	153682	162146
slr1270	P74182	slr1270	1908760	1951110	1875850	2267390	2202370	2105020	2051300	2078220	2088010	2575260	2204010	2131530
slr1271	P74183	rffM	146519	134192	129264	141966	137825	137737	463500	453603	452539	497842	439285	440361
slr1272	P74184	slr1272	400428	410019	384517	382491	317380	362535	1764720	1909850	2033410	2024340	1530880	1616420
slr1273	P74185	slr1273	2879400	2994770	2760710	2218730	2326820	2329580	6106220	6150980	6149390	5493080	5120860	5932650
slr1274	P74186	pilM	10336100	11153300	10203500	9859510	9792860	9108070	13827000	14349700	14558800	13548200	13083700	13408000
slr1275	P74187	slr1275	5411210	5654500	5539380	5120930	5176610	4950720	4535540	5069460	5245090	4727540	4432340	4497520
slr1276	P74188	slr1276	3229930	3535260	3262890	3208700	3072620	3140120	3691100	3871100	3824300	3555630	3420030	3600540
slr1277	P74189	gspD	6741810	6672280	6838140	6577900	6366100	6444310	6068190	6301620	7623470	7092860	7011190	5700340
slr1280	P19050	ndhK	109226000	106866000	102977000	88991500	89629200	89597800	70092800	68424400	62482900	63461300	68129900	67110600
slr1281	P19125	ndhJ	12517100	10547100	10471200	9995490	9078650	10276000	13412000	13460600	10688700	9451230	9285580	10975500
slr1282	P74059	slr1282	640395	636399	655965	702055	687129	631871	350843	322849	328743	429893	423436	360933
slr1289	P80046	icd	21081900	20955700	20792300	19422000	20205700	18761200	14252800	13977200	14000400	14304800	14068900	13792800
slr1291	P72823	ndhD2	184284	247729	202157	208122	209423	191035	146623	137974	157710	199752	211261	172748
slr1295	P72827	futA1	15056700	15076200	14180600	17572000	19093100	17983700	15062100	14649400	15541600	20118600	18987100	18484100
slr1299	P72834	slr1299	7228210	7345000	7049280	8199020	8563170	7950540	7994890	8003680	7951760	8957770	8881660	8036950
slr1300	P72835	slr1300	485702	404206	468493	752046	749512	745948	1654000	1602320	1530530	2641360	2774600	2723400
slr1301	P72839	slr1301	12846200	13306900	12762100	12316100	12791400	12044100	11708900	11952000	11547200	11818800	11601800	11432200
slr1302	P72840	cupB	188980	186854	184411	170522	178018	187503	935571	1192570	837140	771260	891871	736693
slr1305	P72843	slr1305	597522	614621	579684	441598	423271	419475	336921	346382	367108	296791	249180	247705
slr1311	P16033	psbA2	58150900	62138100	62940200	64716200	64379800	61732800	46015200	42058000	52072400	54923500	51818000	52538400
slr1312	P72587	speA2	3846890	3798620	3944670	3673180	3576570	3473310	2653370	2634730	2727830	3085140	3091800	2754600
slr1315	P72589	slr1315	91769.5	69485.2	72502.1	86435.5	97153.6	93542.4	436858	468106	405026	404524	407831	454544
slr1322	P74002	tldD	16025400	16398600	16310300	18807400	17344700	17514000	9538050	9139800	10008700	11910300	12050800	10050300
slr1324	P74004	hik23	69830	79345.9	78029	90328.9	89077.5	82587.6	516037	516206	619150	603985	619219	536179
slr1325	P74007	spoT	1426880	1485930	1421120	1444890	1524000	1470110	1691160	1699000	1800860	2197380	2046690	1977050
slr1329	P26527	atpB	277978000	280793000	282428000	262953000	276086000	264778000	180795000	183153000	188506000	196780000	200582000	199656000
slr1330	P26533	atpE	5277600	4689680	4630330	4898260	4708080	4979140	7033550	6889510	5817810	5773790	5606000	7067400
slr1331	P74016	ymxG	2524640	2585630	2491810	2581670	2673590	2472650	1698200	1794410	1747420	2190620	2135330	2183200
slr1334	P74027	slr1334	5683050	5511140	5318440	5389050	5328590	5280460	12530100	12404000	12852800	11538200	11004100	11472900
slr1336	P74072	slr1336	401233	399515	379741	399319	458831	371711	520988	462519	469118	595078	570663	506280
slr1338	P74074	slr1338	9997180	9718460	9310770	9748580	9626540	9245220	7700520	7430720	7981980	7396440	7593130	7645120
slr1342	P74079	slr1342	4766940	4864080	4434810	5120660	5068050	4734150	5758430	5933880	6098640	6068540	5862580	5893420
slr1347	Q54735	icfA	7146380	6960520	6913350	8223800	8601920	8755050	7972900	7655210	7874150	9906750	10299900	9930810
slr1348	P74089	cysE	1581410	1408200	1546030	1419030	1452010	1566410	1336220	1294790	1330400	1418740	1462620	1426560
slr1349	P52983	pgi	38131000	38140400	37396500	37019900	37454800	36219000	34070200	34239000	33122300	32264900	32587800	33209600
slr1351	P45450	murF	7898320	7696780	7537270	4422510	4075420	4188430	6767340	6848690	6962080	3699990	3716950	3641920
slr1353	P42350	slr1353	526788	509826	529711	463069	506213	487860	490749	505900	474043	496730	420431	402121
slr1356	P73530	rps1a	69295500	68763000	67040500	67563700	69918000	64047500	80289100	78845500	84132900	71377600	69945200	74613800
slr1362	P73535	slr1362	714618	601530	576153	613158	638646	645911	1339360	1295550	1119410	850984	945076	1000520
slr1363	P73537	slr1363	1123310	948934	1000470	937910	942905	951507	1962450	2040080	1829150	1510090	1569090	1625850
slr1364	P73538	bioB	659012	641068	609166	660984	605506	641886	605768	609269	553512	550503	530738	575341
slr1367	P73546	glgP	27796800	27063000	26328400	27107600	27266800	25835500	22328800	22356200	22235800	21638100	21970100	21366800
slr1368	P73547	cobL	918992	869518	812221	944709	1083110	1045850	837107	795062	722032	771696	842083	763194
slr1377	P73157	lepB2	1143940	1121280	1025380	1170870	1267090	1207560	521628	570926	490917	483271	479815	467215
slr1378	P73158	slr1378	1518050	1279050	1261720	1444890	1525450	1464390	446934	430631	376174	539476	394731	452796
slr1379	P73159	cydA	861284	782791	817303	688180	817890	748987	2023560	2118010	1425040	1466030	1388420	1852270
slr1384	P73167	slr1384	74236.2	84390.8	77534.1	103730	90444.7	81891.1	205574	247912	200298	255521	338044	197630
slr1385	P73168	slr1385	3920280	4083230	3994370	3757460	3911080	3728160	2421950	2387020	2345350	2500540	2561330	2381100
slr1390	P73179	ftsH	2322160	2468810	2201280	2442830	2415130	2382570	2120420	2203480	2070010	2165260	2414730	2131530
slr1391	P73180	slr1391	1938530	2160420	2409150	2392550	2185330	2309360	1432860	1345300	1338980	1460100	1509120	1476090
slr1393	P73184	hik1	1910330	1907620	1879520	1708800	2051740	1878390	1627560	1475530	1517690	1724290	1782470	1711400
slr1395	P73187	slr1395	292547	306644	278183	297127	285228	272336	259573	265565	263181	250813	277662	254373
slr1406	P73592	slr1406	2543800	2762780	2574470	2075590	2299190	2162050	3861420	3768550	3851160	3715160	3711750	3980690
slr1407	P73593	slr1407	3827440	4108670	4050490	3623980	3910970	3500050	8749410	8920280	9512170	8154810	8277310	8487530
slr1409	P73594	slr1409	11021900	10737900	10673200	9210920	8655520	8878280	10453400	10769000	11317100	10447000	10600900	10081400
slr1410	P73595	slr1410	20114200	19926200	20117800	16145900	16383800	15624600	14999300	14866300	16104800	15740100	15361900	14841300
slr1411	P72725	slr1411	1699990	1772860	1684920	1803890	1885620	1862210	1446840	1381140	1383010	1609870	1621750	1468050
slr1413	P72727	slr1413	738000	730635	731562	684485	770092	720798	477401	402059	415541	492729	461386	486244
slr1416	P72730	morR	1664130	1437600	1432760	1731250	1760750	1738780	1623230	1522340	1366180	1353580	1450620	1492810
slr1417	P72731	ycf57	583179	532133	507475	567327	568980	593017	543102	505096	473720	429644	430728	449634
slr1418	P74782	pyrD	969587	959460	964140	1183750	1084460	1098830	735707	743939	711112	834261	862274	828963
slr1419	P74523	slr1419	364019	362918	370924	354409	353688	362861	516297	533400	443878	368294	399731	486726
slr1420	P74524	slr1420	1123500	989749	973590	1000890	1027970	1044570	514520	533643	504076	483500	479486	487294
slr1423	P74528	murC	2027040	2183320	1833500	1949000	2033240	1877100	2623580	2532690	2878380	2860340	2652740	2518970
slr1424	P74529	murB	364805	552931	512169	380049	485913	386452	407421	432659	435760	384684	415771	411684
slr1426	P74533	recR	941510	927640	907646	1022090	922066	996320	458798	469790	518492	515583	498371	478847
slr1428	P74536	slr1428	934603	922003	903095	1171760	959049	988625	895537	841364	850738	817259	828909	840606
slr1429	P74538	slr1429	77051.8	78270.3	66881.3	81749.6	77264.7	74255.4	109104	112829	101351	79864.5	81855.9	84413.3
slr1431	P74540	slr1431	18452	42188.8	23809.9	49233.1	29767.3	22724.6	33679.1	24918.7	35581.7	47554.9	45787.3	43152.7
slr1434	P73500	pntB	567617	598040	602390	384092	419094	405040	870369	832053	965571	710928	726458	699086
slr1435	P73501	pmbA	1175380	1152550	1096300	1150920	1108980	1099130	1183890	1202340	1105880	1240190	1250840	1164660
slr1438	P73504	slr1438	1606560	1660670	1621850	1386920	1255140	1224530	2779700	2744040	2957910	2823860	2706450	2519390
slr1444	P73516	slr1444	1131070	1292590	1320600	750534	719146	736446	2779700	2867900	2863820	2241340	2322590	2111480
slr1448	P73521	cscK	944693	931021	896380	931648	909028	900260	1895930	1866100	1771050	1800470	1952640	1764470
slr1452	Q01903	sbpA	1140210	1085200	999867	650704	729753	740561	798579	1013920	908086	705514	856436	682287
slr1459	P74551	apcF	69871200	55278800	56348900	73636300	75294000	78805800	44159300	44615400	33681300	26920800	27209900	34715800
slr1463	P28371	fus	117213000	125208000	125478000	130810000	135072000	133691000	102725000	103856000	111687000	126627000	129733000	114815000
slr1470	P74154	slr1470	2543410	2215580	2225460	2960450	2930400	2963010	3444620	3512930	2894580	3129730	3312500	3695310
slr1471	P74155	yidC	18819400	18915500	18098200	24002400	24607300	24106900	16853100	15571600	17672700	22333400	22172800	19815500
slr1472	P74156	slr1472	149270	124162	129897	150706	166310	172960	113426	141061	166940	87292.3	150646	164172
slr1476	P74163	pyrB	1752850	1569720	1621440	1656910	1702990	1809320	1957150	1876680	1852160	1622540	1679810	1661230
slr1501	P72625	slr1501	775528	685505	737583	709382	790994	741528	610102	765189	470025	616488	750142	587862
slr1503	P73939	slr1503	375042	385411	371261	402906	385612	396989	472309	587138	414882	465427	512851	433017
slr1506	P73946	slr1506	4600900	4536410	4437150	5363640	5439750	5222250	4399790	4591390	4639050	4445370	4061430	4240010
slr1507	P73947	slr1507	101937	106566	121835	135963	131914	115734	264004	243511	289520	248412	217270	228623
slr1508	P73948	slr1508	318395	315816	306695	347539	286048	310341	344104	341229	331099	303952	325655	316058
slr1510	P73950	plsX	1459590	1602200	1527460	1308820	1179310	1170370	1368830	1473240	1422500	1498660	1510280	1334360
slr1511	P73951	fabH	425823	420071	407682	434253	411199	396190	668208	635800	672376	607550	616661	654554
slr1512	P73953	sbtA	53930400	53773700	50681200	75851400	78110400	73802500	39209000	37302800	39635900	49547300	49805300	50571200
slr1513	P73954	sbtB	577383000	643402000	609186000	759391000	715137000	746708000	326866000	322785000	406338000	432679000	458276000	398626000
slr1515	P73958	ictB	62238.8	35321.8	34236.1	41791.8	45208.8	36474.5	50345.8	20981.2	28756.3	16573.6	8124.02	32525.6
slr1516	P77968	sodB	90580800	81383900	85914300	73032500	62741600	73826200	80216600	83739700	67620200	57248400	57039800	66611000
slr1517	P73960	leuB	5458960	5132610	5033420	5351390	5460320	5374780	6841780	7210690	6061550	4903490	4983600	5521100
slr1519	P73963	hglK	1080970	1129090	1080380	1035600	1086330	1126460	1527230	1479740	1403540	1476320	1558370	1488520
slr1521	P73965	hflX	747411	806430	736410	702994	649190	648644	1180740	1220370	1130880	1172110	1121430	1122320
slr1529	P74210	slr1529	106053	105099	135928	131043	144629	147297	478105	453297	492998	577390	555175	553192
slr1531	P74214	ffh	13856200	14907800	14236700	12565700	13465600	12510700	13045800	12698100	13904300	15156000	14572000	13217100
slr1534	P74220	slr1534	537565	522950	468176	426381	467360	428276	1193100	1246500	1154720	1019380	1067720	1075790
slr1537	P73422	slr1537	1234720	1216070	1205190	1314990	1285480	1309980	1599070	1649000	1470640	1467790	1507200	1517150
slr1540	P73424	slr1540	14460400	15536500	15202100	15935700	16592600	16327100	9292220	9053570	9743620	12602500	12298200	11038800
slr1541	P73425	slr1541	4321010	4215690	4073560	4456860	4527640	4246350	2024320	2031150	1976060	2424980	2432460	2164660
slr1542	P73426	ispF	1054540	982196	1029670	833295	780179	762780	3334540	3894830	3621900	3989530	3635740	3878200
slr1549	P73441	def	2312830	2619980	2372820	2056000	2090170	1955150	2848070	2900040	2913680	3221600	3282980	3080710
slr1550	P73443	lysS	5252940	5207370	5075160	4910790	5358200	4891130	5944350	6014370	5131630	5738250	5738060	5700340
slr1557	P74588	slr1557	6225640	6343510	6506180	6395580	6416480	6697880	6450650	6018200	6799660	7941140	8062660	7317830
slr1559	P74591	aroE	467007	478668	470187	424896	541586	477036	878018	930268	799709	899217	905225	923506
slr1560	P74592	hisS	4793260	4716540	4421950	5165840	5142430	4876030	9694500	9241580	8916030	8216860	8490050	9078010
slr1562	P74593	slr1562	877848	654104	644056	1284210	1234050	1438930	1127440	1209400	773954	896474	1090970	1207010
slr1563	P74594	slr1563	893675	979102	947282	875207	940454	869575	50574.4	74444.9	70094.7	79702.4	62294.5	65311.7
slr1570	P74603	slr1570	737253	772265	745829	745748	744775	768759	752153	806886	733982	862645	938059	826819
slr1571	P74604	slr1571	514605	580699	498689	521523	518845	509596	539678	600060	539309	632555	627202	624515
slr1579	P74611	slr1579	1835270	1718360	1673280	1900150	1922090	1854610	2388360	2226430	2300500	2604160	2879910	2571170
slr1588	Q79EE5	slr1588	282988	267294	276010	273483	252421	263979	3200190	3081550	3446080	3226590	3200390	3031080
slr1590	P72968	slr1590	7323310	6821470	6620170	6779450	6977360	6803060	10178300	9665570	9381680	9075520	9467220	9920740
slr1596	P75028	pxcA	212067	178508	169094	204302	229098	174815	608347	586131	564405	597084	630323	648754
slr1597	P72976	slr1597	441640	438359	387426	361316	350229	359891	399176	389011	327638	380184	359137	353279
slr1598	P72980	lipA1	232550	235574	233588	267551	252057	237961	246344	256203	266313	269042	272142	252529
slr1600	P72985	slr1600	1069180	1088520	974794	1079620	1112300	1058180	2304280	2570950	2033820	1614230	1681410	2099690
slr1603	P72990	slr1603	1322740	1390370	1366930	1419480	1608660	1379830	1011000	1050410	1032400	1222730	1310070	1142360
slr1604	P72991	ftsH	28778300	29042600	28632700	32224800	32381100	30132300	21023300	20823000	20783200	24711300	25083600	23460500
slr1608	P73001	slr1608	39283.4	33349.8	43127.6	33938.9	41402.5	33707	124185	120178	125753	127365	103228	111417
slr1609	P73004	slr1609	7200410	7391130	7297970	8139440	8072620	7738400	7056520	7058140	7598750	8551200	8525290	7999220
slr1610	P72888	slr1610	2125780	2070900	2119440	1971190	2066800	1948140	2726940	2675420	2732020	2797990	2812500	2710650
slr1612	P72890	slr1612	246147	254522	191208	206861	239871	154006	331959	346523	276959	239734	245199	237692
slr1613	P72891	slr1613	202537	200969	189228	136679	176730	171056	387659	378207	392877	334185	348511	336212
slr1615	P72893	rfbE	6390890	6396140	6219220	6107060	6206220	5874620	4956030	5158490	4921950	5502230	5821070	5266810
slr1616	P72894	slr1616	7226440	7160580	7011010	6517780	6583630	6358280	7763680	7579320	7635830	7778170	8231770	7649520
slr1617	P72895	slr1617	8725430	8560630	8981460	8273190	7174950	7772150	9777500	9639680	9241570	9921200	9789080	9450970
slr1618	P72896	slr1618	1425600	1436610	1381940	1165230	1071370	1043980	3860230	3584620	4017090	3656440	3514830	3226510
slr1619	P72897	slr1619	6238510	5755900	5906750	5547750	5389780	5325650	17347100	17765600	16455000	12188800	11687800	14380300
slr1622	P80507	ppa	29014000	28312700	31158300	22920800	15179700	20345700	32870800	36839800	33281600	24525200	23791700	27276900
slr1623	P74338	ndhM	24931100	23579400	23753700	21378500	19594900	20745300	27023400	26760600	24527000	22444600	24286400	24990300
slr1624	P74339	slr1624	16081400	16955700	16850200	15117100	15561000	14875700	8893180	9474370	9756670	9534580	9660310	9778580
slr1626	P74342	folB	1492110	1954970	1734100	1225530	1286410	1318260	1112160	1263870	1301620	1383920	1450090	1197040
slr1628	P74345	slr1628	176149	153185	177921	142476	133129	146241	413922	474854	316848	259408	249350	309829
slr1629	P74346	slr1629	257966	273460	233292	299328	338801	264748	305241	360324	318785	361965	397916	301382
slr1639	P74355	smpB	1081750	973894	1131710	1032920	1041140	1117480	1280960	1511760	1186720	1497620	1473660	1195000
slr1641	P74361	clpB1	23671600	22314300	22763900	20149300	20457100	19822800	27203300	27315400	26432200	24050300	23198300	23582700
slr1643	Q55318	petH	144721000	155067000	155562000	141519000	141887000	140450000	114943000	113147000	119153000	143994000	143650000	125782000
slr1644	P74366	slr1644	83664.5	95381.2	60075.7	65308.4	70080	49601.9	540577	551207	515745	473211	457851	490457
slr1645	P74367	psb27, psbZ	8049320	7398400	7183570	6907920	6940890	6974930	11670900	12083000	10524500	8157200	9022630	10210000
slr1646	P74368	rnc	171709	144971	151327	180694	152712	178140	305143	316943	285166	319177	294636	351306
slr1648	P74370	slr1648	10715300	10697200	10517100	11386600	11720300	11133400	8199230	7756230	8475100	9514000	9464460	9053140
slr1649	P74371	cpcT	2564230	2529150	2405780	2653510	2532000	2486850	4582130	4440240	4688440	4826170	4706750	4552940
slr1653	P74654	ama	232236	240539	206494	211826	219042	214330	83847.2	84790.7	84256.5	106590	95167.9	93553.4
slr1655	P37277	psaL	11155500	10938100	11887600	9597390	11031600	10309500	14042600	14951700	14762800	15157100	14823600	15482400
slr1656	P74657	murG	454825	457957	463727	477508	555163	469824	384029	409304	337514	452342	430325	440907
slr1658	P74659	slr1658	2999650	2869800	2757440	2904710	2903700	3070850	2807550	2576820	2374400	2286440	2667280	2465260
slr1659	P74660	slr1659	1307910	1189320	1166610	1237250	1231560	1257780	2964210	2660620	2435660	2245390	2560590	2640530
slr1660	P74661	slr1660	1049720	1059270	971937	1027010	994412	1040520	760973	788417	739683	956326	1082580	977998
slr1664	P74666	slr1664	309897	300049	284786	299113	298047	305941	62645.1	67652.7	72107.1	78789.9	88199.8	87361.4
slr1665	P74667	dapF	7326940	7858180	7724940	8534860	8578440	8546470	5340660	5317040	5711630	5686080	5874360	5465990
slr1666	P74668	degT	9300050	9352710	9017790	10192300	10260600	9853390	7783400	7779570	8211370	8305620	8208310	8250930
slr1668	P74673	slr1668	2939030	2849540	2655500	2735720	2741220	2703520	5056360	5200070	5383480	4994840	4653250	4581460
slr1670	P74259	slr1670	310349	283171	274387	282223	297580	281955	1496790	1450280	1568920	1783220	1723020	1572250
slr1672	P74260	glpK	553421	627569	583980	535318	586630	558632	742489	740329	828005	832858	806203	692204
slr1677	P74265	slr1677	507168	481904	476942	527874	506670	526280	801245	774883	871686	805431	791044	770870
slr1678	P74266	rpl21	12865900	14289000	13530600	11789200	11821100	11511300	20267000	20681400	24603200	23768600	25088900	22181500
slr1679	P74268	ddpX	34721.9	24077.1	18675.8	28518.4	22402.9	28231.1	198445	212133	186974	224758	197790	198016
slr1681	P74276	slr1681	215466	213509	237262	159903	168471	189378	991639	1008520	1150870	1112670	1112200	1059000
slr1686	P74282	slr1686	128118	122620	130050	115673	107043	110604	183417	188191	156803	154647	130381	146269
slr1689	P74290	fpg	822292	751643	774270	868229	875047	901997	1125490	1067690	1146410	1160790	1177270	1131960
slr1691	P74292	nadE	1687320	1632370	1709000	1577020	1471950	1479380	1146070	1093930	1099840	1094480	1104660	1089300
slr1693	P74294	slr1693	1844610	1772310	1717880	1774820	1869420	1818300	1903300	1971460	1840000	1889750	1912720	2028190
slr1694	P74295	slr1694	1369310	1401050	1128350	1529160	1584980	1292120	735490	687102	508245	532627	535600	577764
slr1697	P74297	spkB	4153610	4921550	4313060	4333850	4181280	4093420	5123320	5533110	4749840	6021980	6061510	5171400
slr1702	P73200	slr1702	1636920	1585580	1513480	1517170	1650320	1523590	1408810	1323620	1217490	1222310	1279390	1335970
slr1703	P73201	serS	14329700	13462100	13643800	14334400	15002100	14041000	18528100	20710800	17431000	16998700	17434000	17446300
slr1710	P73218	mrcB	191868	339169	191677	149400	191097	125946	113112	116954	99084.5	105364	102135	100981
slr1717	P73846	slr1717	493326	520550	468605	425880	478652	452340	148541	162719	130725	120901	136761	144628
slr1718	P73849	comB	4521620	3993390	4083860	4013230	3895600	3875370	8551350	8845790	8168790	6899560	6791340	7349780
slr1719	Q55233	drgA	6566250	5526010	5667960	6121290	5805430	6292170	9900360	10575500	8153680	6450790	6470430	8048210
slr1720	P73851	aspS	21292200	22057800	21993400	21030500	20818600	20480900	11083700	11064300	10941400	12135800	12204800	10782500
slr1721	P73852	slr1721	431443	469738	409907	422292	435924	427181	54545.3	53931.9	43881.7	62369	60588.6	47707.8
slr1722	P73853	guaB	105650000	104898000	103273000	101100000	100750000	98773700	91609000	92116100	96337300	95492300	98620100	94775600
slr1724	P73856	slr1724	2572680	2798900	2562730	2567360	2651150	2563020	1407190	1491600	1355670	1403670	1426310	1538370
slr1727	P73863	nhaS1	3261560	2848990	2930410	3143930	3221690	3173760	1515210	1490330	1384240	1388910	1638100	1473940
slr1729	P73867	kdpB	1000700	1048350	982366	953477	1067010	982922	1349870	1504490	1444060	1442440	1382470	1387750
slr1732	P73716	slr1732	717850	708780	718694	665805	591274	586179	2270700	2165340	2345350	2020700	1996900	1961290
slr1734	P73720	opcA	10906900	10669100	10566100	10089400	10657600	10123000	11207200	11198500	11251100	11253500	11691000	11690600
slr1735	P73721	bgtA	1317240	1193720	1211620	1355520	1417200	1478500	2071880	2125160	1868570	1650190	1631730	1852800
slr1739	P73731	psb28-2	148022	133520	158032	124145	109568	129883	387323	395350	354855	291449	335145	369006
slr1740	P73732	slr1740	3536050	3460500	3258910	4638650	4606280	4510580	3079280	3073510	3103510	3701230	3783400	3549300
slr1742	P73734	slr1742	416314	397423	354536	400884	359849	362565	694730	710036	700260	764785	737053	725297
slr1743	P73735	ndbB	10788000	10156400	10035800	12520100	12456900	12483100	6806350	6480450	5818980	7182350	7375200	7324160
slr1744	P73736	amiA	10449100	11220500	10431400	13191900	12531700	13379000	13719700	12881600	13258700	13173000	13706900	13609500
slr1748	P73454	slr1748	336118	307437	261029	354687	349709	331910	281459	286458	219048	244577	222938	280155
slr1751	P73458	prc	30460200	29752800	27263200	30204800	31534400	29635100	23062300	22326800	23436300	24062800	24225900	22908400
slr1755	P73033	gpsA	5574000	5802360	5441100	5253690	5380430	5129800	5524080	5290890	5259580	5163520	5146020	5047900
slr1756	P77961	glnA	154359000	164988000	165624000	149185000	149699000	144643000	136233000	139887000	155251000	160602000	158884000	148306000
slr1761	P73037	ytfC	31267700	33193500	31261400	30716500	33539400	30145200	26503400	26490200	26390300	28777000	31196100	29812300
slr1762	P73039	slr1762	477607	461073	314420	477499	447538	495220	842102	823073	880751	1025640	1075040	987367
slr1763	P73040	slr1763	9202690	7781550	7619120	9413990	9145340	9262580	8817560	8765690	7892010	6641190	6519580	7593020
slr1768	P73049	slr1768	2994640	2892260	2681210	2673010	2773950	2594100	4934470	4550450	5069130	4620280	4871400	4435870
slr1772	P72765	slr1772	4035420	4279880	3947020	3627830	3550590	3570690	3574740	3835900	3397940	3648020	3677990	3475010
slr1776	P72770	slr1776	77340.6	71260.1	79874.1	83659.6	70078	70704.4	38765.9	35403.6	39793.1	33939.2	36310.7	39958
slr1777	P72772	chlD	6843000	7016240	6664460	7775690	7707260	7370580	4378660	4398400	4321480	4798940	4851870	4412830
slr1779	P72776	pdxJ	1284130	1454660	1282130	1494270	1487950	1348850	2072430	2204110	2115960	2177220	2082150	2159510
slr1783	P72781	ycf29	3332690	2936740	2993680	3016810	3193230	3258420	3250570	3294310	2895200	2497320	2381080	2679230
slr1784	P72782	bvdR	2454600	2439750	2411910	2329300	2422710	2357010	4902400	4824560	4876820	5350700	5457170	5078560
slr1788	P72788	slr1788	33413.3	27111.5	49226	39565.1	44321.7	30833.8	391527	347007	368825	346126	317895	343502
slr1791	P72794	cysH	312058	272337	345953	296268	357324	418705	374192	373194	326621	304180	329859	342955
slr1793	P72797	tal	15343600	13248500	13786700	14442600	14533600	14030200	15126100	15796100	13453000	10508300	10788600	11744200
slr1794	P72799	slr1794	14523200	14448700	14185700	17742800	17234600	17465700	7064640	6709150	7587070	9814670	9731760	8733560
slr1795	P72800	msrA2	1022810	1000860	922872	1010200	1086540	951181	135150	145232	125980	161142	170274	175246
slr1796	P72804	slr1796	11902100	10481800	11137500	11373200	12166000	12424900	9823980	9842100	8525930	8843030	9559040	10140200
slr1799	P72813	slr1799	301949	295766	280479	343236	376699	349156	717960	702969	729724	689010	701076	693083
slr1800	P72814	slr1800	3435840	3121280	3227270	3328670	3246940	3193000	3998370	3878500	4054040	3732410	3670450	3461070
slr1803	P73682	mbpA	22059.4	20808.1	22042.4	21099.4	18084.4	18525.4	50781.4	60662.9	57054.5	52019.7	56911.4	54085.3
slr1805	P73687	hik16	37258.6	31218.3	30870.6	35267.4	32668.8	35930.9	67159.9	59518.7	60439.7	56965.7	66946.3	67252.1
slr1808	P28463	hemA	7932710	7788380	7780350	9651070	9992840	9786000	6630940	6621270	7037630	7865890	7889630	7396200
slr1811	P73696	slr1811	7409570	8771150	6761400	8450680	10021900	10723900	66692.9	49438.2	61896.4	68357.4	48393.4	58234.1
slr1814	P73699	slr1814	1249060	1442220	1361630	1392020	1324120	1380520	1416610	1446190	1485890	1621920	1900190	1674090
slr1816	P73701	slr1816	1175280	1135040	1138650	1133470	1078330	1004020	1831570	1741730	1879980	1847760	1790430	1695320
slr1818	P73706	slr1818	648117	682036	665935	658523	614014	566466	321167	330387	343750	423959	382756	327336
slr1819	P73709	slr1819	1259570	1257690	1218960	1220250	1210890	1226800	1127330	1053980	1090910	1109550	1170900	1094760
slr1821	P73714	slr1821	1438470	1343240	1365000	1729550	1798980	1743910	913447	888316	880065	1075150	1169200	1096260
slr1822	P73715	nth	137432	138552	134520	119762	147683	157667	628651	625009	579315	628450	600631	712626
slr1826	P73383	slr1826	26602.2	22368.3	29768.5	24690.4	27277.2	26154.2	115312	129900	88919.9	85963.1	102232	105356
slr1828	P73388	petF, fdx	117489	104776	93447.5	124315	125223	114304	163092	154977	134379	163834	154807	171279
slr1830	P73390	phaC	966512	902460	963028	1007960	1118740	1052070	316259	313295	325666	333249	336918	313582
slr1834	P29254	psaA	406322000	433493000	461196000	366674000	366289000	366403000	491789000	475734000	566266000	558984000	550398000	545249000
slr1835	P29255	psaB	112635000	114968000	116814000	102075000	98841700	97153600	151835000	144441000	161982000	166048000	156633000	153741000
slr1837	P73404	rre16	93000.5	90580.7	82369.1	99122.9	100673	85398.6	877964	879171	863238	727349	680291	808348
slr1838	P73406	ccmK3	1860820	1786070	1705730	1761490	1900060	1736310	701556	708110	765781	829107	762498	788612
slr1839	P73407	ccmK4	12442400	11920700	11612100	12406500	11631000	11323800	11470500	11288000	10835600	11124600	11017900	10723600
slr1841	P73409	slr1841	6843790	7604070	6223610	8507130	8882410	8234000	7516980	8652290	8034860	12806200	11117700	9533840
slr1842	P73410	cysK	2524450	2482680	2561410	2573800	2372430	2440190	3400090	3374280	3378090	3342370	3356980	3268860
slr1843	P73411	zwf	12263600	11916300	11935500	12045900	11431500	11095900	12965700	13118800	12160500	12268900	12263200	11986400
slr1844	P73412	uvrA	3785000	3924800	3749350	3918310	4098380	3982420	3250460	3206930	3064360	3451700	3740620	3050910
slr1846	P73056	ycf64	1966430	1676190	1580420	2153060	2112820	2032500	1357460	1298620	1110760	882485	917263	1086300
slr1847	P73057	slr1847	4914990	3710210	4064680	4274000	4207460	4908000	4201080	4331690	2776590	2346200	2565160	3475010
slr1848	P73058	hisD	9093640	9248550	9115650	9010520	9290880	9100080	12948300	13218300	13092500	14086600	14943600	13248200
slr1851	P73063	slr1851	750516	668538	694764	632633	619001	608162	1529400	1497730	1442350	1322190	1302540	1386140
slr1852	P73603	slr1852	83933700	81178000	86447000	60905100	58567500	58645600	93125900	93572800	98940300	74111000	79409000	79008000
slr1853	P73604	slr1853	512424	466468	439531	374431	395834	389934	2421950	2629120	1831690	1064550	1107740	1570640
slr1854	P73605	slr1854	7934970	7251080	7433690	5502660	5424480	5101880	8990260	9027420	9049950	6589020	6416500	7311510
slr1855	P73606	slr1855	23561600	24790500	24638500	17110300	17753000	16999000	42939300	43012100	48040200	39008800	39098400	35353600
slr1857	P73608	glgX	3882360	4072110	3948650	2760050	2890510	2719800	4426110	4447000	4605880	4513130	4458560	4047900
slr1859	P73609	slr1859	6475870	5248330	5630810	4568780	4460530	4739180	14993900	14822900	14091100	9676030	9221570	11466500
slr1860	P37979	icfG	662726	701954	647934	642921	620331	646375	190330	181355	206232	207266	199998	187242
slr1867	P73617	trpD	610982	517236	544906	579368	570102	506349	1784770	1924640	1633620	1688120	1684700	1878640
slr1870	P73622	slr1870	193037	199339	205872	171586	161511	165866	347929	350273	340501	348620	344020	328644
slr1874	P73632	ddl	2610900	2377980	2245060	2378680	2564930	2263970	2488900	2501440	2290960	2266490	2190740	2304130
slr1877	P73637	hpcE	1224690	1284780	1181720	1251920	1016950	1145010	1741970	1662780	1656010	1584510	1678220	1729410
slr1880	P73647	slr1880	302666	272645	303787	293746	299896	317495	308794	296037	269754	250106	249562	246558
slr1881	P73650	natE	2810330	2926620	2864490	3075050	3313530	3087820	2883280	2826190	2857020	2868450	2961650	2858260
slr1882	P73651	ribF	184097	177814	188095	185847	176958	163764	2928780	2753610	2839570	2639180	2793600	2938240
slr1884	P73655	trpS	7636210	7845520	7858010	7736690	7796390	7578670	5699710	5881080	5706410	5318690	5547820	5110830
slr1886	P73658	rsfS	239457	216603	208852	197951	219707	233501	600384	640379	513259	350450	384901	470056
slr1887	P73660	hemC	12675300	11662000	11898800	11274800	11475200	11188600	17301600	18867600	16488000	12614900	12754700	14340600
slr1888	P73661	slr1888	295632	326870	309328	315163	318855	318027	456025	520543	451989	445296	449858	446739
slr1890	P73287	bfr	1529840	1500360	1434390	1891740	1879080	1966590	1588880	1658570	1317140	1285400	1417180	1403300
slr1894	P73321	slr1894	46658400	39311800	40282500	51139600	50086300	52631900	27499100	30064200	18765400	18213600	20704700	27251200
slr1897	P73325	srrA	1557930	1434960	1428880	1531220	1559840	1441300	1193960	1173730	1080060	1113600	1147120	1242170
slr1898	P73326	argB	4038860	3583700	3787820	3674970	3712340	3672120	3284920	3144050	2925010	2780630	2713030	2787510
slr1900	P73328	slr1900	7562240	7732780	7774740	6421250	6245480	6526110	5382910	5280300	5718560	6016360	6447820	5496550
slr1907	P73102	slr1907	196250	208147	196912	205367	202234	213728	349532	332237	241534	310333	299095	341047
slr1908	P73103	slr1908	22475000	23019000	19816700	24286000	25491400	24779700	32583700	36615300	35407900	45684200	41031500	34456300
slr1909	P73104	slr1909	4134060	3657030	3821290	4376710	4082280	4289470	3603770	3644180	3379600	3755690	3675870	3762100
slr1919	P73121	slr1919	846676	705730	713388	1108240	1078230	1092220	415254	465785	343255	381680	337598	298037
slr1923	P74473	slr1923	4101440	4307400	4419090	4412670	4116040	4121830	4364140	4202480	4516250	5249470	5097830	4456990
slr1924	P74474	slr1924	618468	816999	659884	784127	805351	647786	2952190	3109100	3132700	2633360	2730760	2399860
slr1926	P74478	slr1926	546515	491549	505608	506037	519853	544720	3503340	3861660	3058590	3292790	3292220	3508350
slr1927	P74479	slr1927	595322	552270	540028	695211	676117	692629	512624	467864	456543	480039	465176	516100
slr1928	P74480	pilA5	876777	864894	820120	1205040	1150950	1196610	705294	755776	783363	1247150	1294150	1237670
slr1929	P74481	pilA6	38180.1	25023.9	32040	59066.7	59157.5	66643.4	123037	126345	127209	212317	226367	216959
slr1931	P74483	pilA8	2422670	2107240	1869930	2914640	2621030	2587690	1360600	1323110	1392760	1957400	1925460	1733810
slr1932	P74484	slr1932	59806.3	50511.4	46967.6	51972.4	53546.7	57229.7	553578	753582	419092	325413	356271	358092
slr1933	P74488	rfbC	173349	182835	147082	161003	183763	159019	429729	445019	378371	381732	360092	401028
slr1934	P74490	pdhA	19152400	17959800	17265500	19086500	21245600	19209100	13962400	13858600	13185200	13027500	13166500	14057600
slr1938	P74497	mtnA	2957600	2376880	2558350	2793600	2528880	2723550	4740210	4874560	4488710	3939540	3652300	3961930
slr1939	P74499	slr1939	1013870	982691	958242	990335	964035	1030160	672899	685992	687417	673836	637563	699300
slr1940	P74500	slr1940	5798980	6087090	5718060	5818550	5667570	5784740	4127410	4289090	4183090	4428840	4533930	4225540
slr1944	P74506	slr1944	8524030	9113780	8076390	7547210	8396950	8042690	8446150	8206370	7807530	8658460	9203200	8836260
slr1945	P74507	gpmI	9557940	9618490	9830700	15138600	14647800	14107100	8092840	7848710	8680460	8491440	8037610	8048750
slr1949	P74511	slr1949	5944280	5877560	5841440	5843870	6049350	5982660	4741290	4810400	4502520	5118420	5359080	5126480
slr1950	P74512	ctaA	21463.1	37831	19290.2	36669.2	41734.9	26197.6	20530.3	14426.2	18867.1	14212.3	19290.7	17276.9
slr1951	P74513	slr1951	172917	206111	181880	206449	208841	195742	974467	1032310	951011	855307	909620	843157
slr1958	P74094	slr1958	3112430	2577260	2457010	3028260	3159990	3280320	4900880	5030560	4323740	3829170	3881070	4501590
slr1959	P74097	slr1959	426550	374610	364975	362711	379878	368564	680613	604588	633641	613287	598529	605754
slr1962	P74100	slr1962	2230010	2032260	2081990	2320710	2212760	2188290	3048290	2908080	2926380	3242590	3018660	3308520
slr1963	P74102	ocp	87704300	94481600	96114000	54743900	56712100	61248400	144706000	141469000	135890000	135077000	133852000	132965000
slr1968	P74108	slr1968	207499	209689	194800	214411	211500	239105	457541	456639	439284	474593	561099	527882
slr1970	P74113	slr1970	222942	203006	164430	193889	209132	173562	544781	575518	504427	493269	438191	480262
slr1972	P74117	ycf81	467262	414302	438082	414795	406846	372076	166180	180640	156487	171961	173395	176800
slr1974	P74120	der	6854990	6530470	6678230	5837880	5887180	5854890	3314060	3172880	3171360	3577560	3554530	3252770
slr1975	P74124	slr1975	1439550	1374070	1338560	1278760	1325470	1333460	3603230	3705280	3223770	2976740	2984150	3288900
slr1977	P74128	slr1977	273586	273878	263049	281454	258384	262952	146396	162081	134812	133788	147292	138175
slr1982	P74138	rre21	713910	669122	658557	667586	573042	655018	1780000	1954490	1723870	1384230	1483320	1692750
slr1984	P74142	nbp1,rps1b	19761500	19886600	19638100	18191000	18178900	17382800	29565200	30165000	31943000	29817300	29687600	27462400
slr1986	Q01952	apcB	598662000	439570000	470921000	570207000	626491000	658758000	945874000	996966000	666436000	535122000	536662000	773807000
slr1992	P73824	gpx2	12442400	10637500	10930400	14308400	15396900	14770200	7279820	6897040	5403940	6004200	6018520	7179540
slr1993	P73825	phaA	4435760	4290340	4440620	4156990	4135680	3954700	4810630	4673660	4513990	4195320	4611320	4517350
slr1994	P73826	phaB	3210770	3263310	3204000	2651630	2835140	2520400	3965110	4155670	3818330	4359840	3939240	4191020
slr1998	P73829	slr1998	456151	494985	461094	450222	347330	391937	608152	611144	699299	688708	667255	623207
slr2000	P73831	slr2000	540394	536834	506985	619438	624154	608793	789955	740891	696346	781840	816585	786811
slr2001	P73832	cphB	2469230	2564050	2538850	2485860	2536260	2395690	1511310	1547090	1430530	1479430	1585650	1442640
slr2002	P73833	cphA	16026300	16421700	15915400	15466900	15552700	14421900	17029700	16484900	17325900	19473200	17697300	16221000
slr2004	P73837	slr2004	2225200	2099420	2095560	2557250	2273220	2260810	3327710	3321480	3928080	4467920	4390400	4083710
slr2005	P73222	slr2005	1842250	1822850	1703280	1786090	1766990	1920420	1440660	1477190	1283420	1403770	1398610	1364060
slr2011	P73231	slr2011	574327	507239	500301	900695	974621	902085	876154	932526	858087	990623	993356	1087260
slr2013	P73233	slr2013	371760	327388	316380	393477	386132	412598	396424	364329	360515	387137	379837	397308
slr2015	P73235	pilA9	449009	714120	391344	291429	357864	146784	693279	855395	716812	213253	234509	161556
slr2017	P73237	pilA11	739375	822196	727348	294703	290484	263998	539147	504395	515079	195782	227386	214536
slr2018	P73238	slr2018	1925850	2150510	2003410	1329930	1451070	1376080	3165300	3041620	3194720	1667650	1679180	1511680
slr2019	P73239	slr2019	355462	340226	377874	354785	395388	358026	423564	449471	349595	456530	448361	451424
slr2023	P73242	fabD	10413700	9654160	9990000	10126100	9729590	9844410	9454840	9507790	9047890	7344370	7679760	8721560
slr2024	P73243	slr2024	11283200	11578300	11387500	11542300	10298600	11107700	18320100	17927600	18542200	20368100	20683500	18986800
slr2025	P73244	slr2025	4142310	3793010	3778640	3643300	3811450	3587370	3559030	3521220	3029680	2927480	2654860	3084790
slr2030	P73255	slr2030	2889120	2700140	2512220	3293150	3774570	3247860	560307	443119	383049	483188	405527	381152
slr2032	P73066	ycf23	2672890	2335150	2203120	2031840	2014550	2132250	2192360	2213040	1634580	1313460	1326000	1539020
slr2033	P73068	rubA	7280570	7845740	7714940	7926170	7463440	7644480	5905890	5851740	6166910	7538820	6406520	6888480
slr2034	P73069	ycf48	36000100	35013500	34443300	39078400	40082100	38082800	16204100	15854800	16621200	20753600	21874500	19914200
slr2035	P73071	proB	1649890	1642940	1636850	1874300	2003740	1954950	1505560	1465330	1499010	1742790	1847330	1667980
slr2041	P73078	divK	935212	840506	742726	841525	841472	879363	1458870	1425530	1240910	1403460	1479500	1486590
slr2047	P73090	slr2047	1858360	1936910	1769410	1741990	1860480	1594130	1397110	1200960	1271130	1485880	1301790	1332540
slr2048	P73091	slr2048	320605	265147	274591	302906	296520	327805	681036	675035	527153	480029	485165	530701
slr2049	P73092	ycf58	594310	590443	566173	594469	590547	539412	2459870	2353480	2547610	2215050	2236500	2222120
slr2051	P73093	cpcG1	92013200	79489100	83691700	86842600	87984700	89659000	152485000	155589000	137772000	114426000	105520000	130499000
slr2053	P73096	slr2053	1053460	1065650	968783	942294	899969	938207	813921	811453	773954	778098	747530	799300
slr2058	P73810	topA	32546800	34581900	32820700	33809100	34128400	32681800	26753700	26663600	27641600	30384800	30957200	26605800
slr2059	P73811	slr2059	5277400	5137790	5275480	5069140	5528470	5188600	3243090	3294180	3279050	3880100	3975970	3814840
slr2067	Q01951	apcA	307205000	238117000	239864000	327794000	328724000	362190000	479200000	486665000	337768000	257350000	259562000	379640000
slr2070	P73370	slr2070	4848280	4395700	4505630	4631220	4728860	4647820	8484290	8256110	8073320	7420970	7585170	7935430
slr2071	P73371	slr2071	22280.5	20562.6	26300.9	23509.5	21863.7	23838.5	40561.2	48547.9	38953.2	38448.7	41806.4	38610.5
slr2072	P73375	ilvA	3033440	3016350	2918370	3331980	3489090	3251210	1887370	1881020	1953390	1978190	1984160	1866850
slr2073	P73376	ycf50	1424420	1451800	1486330	1729100	1851240	1783770	1166120	1181660	1243720	1044800	1067290	1161340
slr2074	P73377	manA	1036850	1176440	1113860	950256	979452	896915	1319430	1310480	1313020	1520070	1452320	1385180
slr2075	Q05971	groES	229918000	271225000	271244000	234621000	243840000	254990000	125615000	117393000	129963000	143693000	148778000	135634000
slr2076	Q05972	groEL1	196515000	176559000	180421000	195043000	208810000	207473000	157610000	165194000	137607000	126295000	125891000	146730000
slr2080	P73905	slr2080	35071.7	37419.2	23496.6	46391	41583.2	30810.2	131098	140627	139173	141261	128629	141573
slr2084	P73909	slr2084	2214590	2083680	2113110	1895950	2159780	2033880	1622680	2388170	1332940	1374980	1993290	1294270
slr2087	P73912	ccs1, ycf44	888301	869958	866317	954640	1004150	985132	652617	613504	648016	622038	604283	643115
slr2088	P73913	ilvG	4931300	4991680	5430590	4277230	4084880	4070040	5540340	5524060	5846860	5500040	5307590	5375620
slr2089	P73914	shc	5173460	4788220	4718500	4445230	5014960	4609440	3839320	3640360	3451850	3365130	3360900	3575140
slr2094	P73922	fbpI	326146000	361288000	355107000	320432000	324538000	319024000	303973000	304328000	342019000	383478000	381982000	338560000
slr2098	P73926	hik21	268183	241717	256192	270817	266549	272266	253603	207490	246252	264188	240125	242645
slr2100	P73928	slr2100	410389	390531	400080	209026	173655	195939	607220	677204	617364	329248	365602	391186
slr2101	P73929	slr2101	2831750	2961960	3135020	2683120	2589760	2599230	2456830	2343020	2468700	2304010	2420040	2346370
slr2102	P73930	ftsY	11534700	11090600	10479300	10970600	11070000	11101800	9118760	9762510	8845290	8736710	8936010	8875820
slr2105	P73934	slr2105	927205	897440	839580	918855	981228	899737	264925	219901	292927	308628	269010	340843
slr2119	P73986	slr2119	387244	403413	444726	296644	321338	358194	711242	719487	752938	849466	798209	777034
slr2123	P73990	slr2123	1946880	2645860	1837380	1804160	2096610	1514510	4148860	4126720	3936050	3823770	3689460	3871020
slr2124	P73991	slr2124	488257	509463	559070	426998	325805	387201	665889	628759	669121	619938	660004	590724
slr2125	P73992	slr2125	502256	555673	540579	499918	463682	454748	851127	938980	899226	985447	1036020	907040
slr2130	P73997	aroB	3458150	2961080	2896230	3230800	3218990	3081110	11751100	11134700	11398800	9554850	9692160	12539600
slr2131	P73998	slr2131	10027600	10935400	9268420	12194400	13168500	12012500	7146010	6830710	6723490	8078950	8401830	7748580
slr2132	P73662	pta	747274	791676	758095	790890	745471	810327	709541	652356	733158	629936	636225	613827
slr2136	P73672	ispG	15842600	15102700	15589900	14263700	14173100	14456400	13407700	13754000	13475700	12837400	12973300	12914800
slr2143	P73679	cefD	2939330	2960310	2800810	3054470	2987640	3014020	3536600	3691890	3449110	3609780	3989560	3700780
slr2144	P73681	slr2144	4279060	3944620	3803130	4494880	4556100	4639140	4058820	4017020	3813860	3960330	4289130	3925260
slr5023	Q6ZEV7	slr5023	813430	794847	802935	1090260	841596	891390	281816	285680	252378	316309	306197	334454
slr5051	Q6ZES9	slr5051	3209590	3302940	3172880	3043290	3073340	2968340	6743620	6890790	6438190	5174020	5665980	6142130
slr5056	Q6ZES4	slr5056	123177	136790	121529	131490	126522	114728	37090.9	29705.8	33919	30559.4	36117.5	42872.9
slr5058	Q6ZES2	slr5058	2040400	2080040	2225260	2291280	2437050	2299000	1059160	986111	1007050	1051250	1045170	968467
slr5127	Q6ZEK3	slr5127	615245	617132	557387	589558	706161	614990	218012	233409	250496	266922	254074	245625
slr6037	Q6ZEM6	arsI2	773367	697605	648771	844540	855278	822808	407648	439828	333180	283758	311069	375695
slr6039	Q55943	slr6039	17065800	16088100	16231800	10894600	9970610	10021400	25919400	27217200	29170400	25200800	25762000	23607300
slr6041	Q55941	slr6041	1172820	1152770	1127330	1117640	1094740	1119950	1346620	1307670	1443720	1484940	1486720	1407370
slr6042	Q6YRW2	slr6042	5322890	5316590	4997700	4590700	4657800	4413190	3955140	4661040	3710980	5379280	5814810	4229290
slr6043	Q6YRW1	slr6043	1439750	1402040	1310200	1357930	1342820	1280380	694936	707178	615839	865804	805067	775040
slr6044	Q6YRW0	slr6044	13389500	14176700	12511100	12100500	12289600	12763300	6903860	6928410	6517720	8359240	8067650	7970060
slr6050	Q6YRV4	slr6050	559424	514968	565918	495847	462009	465492	1112600	1076020	1107050	1117860	1122070	1046500
slr6056	Q6YRU8	slr6056	46109.3	50597.3	45463.4	62137.9	47951.4	57624.4	13702.4	15155.8	15165.2	17203.4	12991.4	18969.7
slr6071	Q6YRT3	slr6071	607749	660765	521078	594693	612633	525046	1667860	1606780	1633410	1541270	1551580	1527220
slr6072	Q6YRT2	slr6072	69577.5	78767.9	63572.9	85413	93265.2	75149.3	137035	130742	154468	146925	144659	111106
slr6095	Q6YRQ9	slr6095	77163.8	102548	104671	99266.1	96542.8	86089.3	527641	560875	592200	554130	551587	514513
slr6096	Q6YRQ8	slr6096	235478	227547	250518	222034	232236	229702	880813	879770	913649	755608	757795	697660
slr6097	Q6YRQ7	slr6097	242974	341690	311481	349077	350894	249455	203830	280412	253882	294972	270815	187092
slr6102	Q6YRQ2	slr6102	1615600	1623670	1635520	1482730	1462600	1496750	1565150	1517880	1608620	1661620	1686820	1549090
slr7011	Q6ZEI7	slr7011	510312	551445	518568	397628	380449	396190	620785	668632	617172	696441	682828	537466
slr7012	Q6ZEI6	slr7012	1990400	2045030	1921570	2156460	2145750	2017110	1205660	1222520	1167420	1280510	1301260	1298670
slr7013	Q6ZEI5	slr7013	128619	109529	112386	121542	124475	123904	62231.3	66793	58862.8	64202.3	69693.6	50697.7
slr7024	Q6ZEH4	slr7024	2976070	3026480	3090220	2853090	2876480	2778410	3393910	3056550	3078580	3429560	3215260	3074820
slr7060	Q6ZED8	slr7060	717369	753988	685324	653361	697923	632503	2032660	2019160	2128180	2057180	2066330	1918520
slr7061	Q6ZED7	slr7061	250146	244382	213852	261370	220819	229485	737343	794743	765163	984346	952050	826830
slr7073	Q6ZEC5	slr7073	1530230	1682360	1931360	1570760	1346560	1586540	1206960	1113100	1301070	1133350	1164740	986381
slr7080	Q6ZEB8	slr7080	278774	259609	238476	236956	260835	260002	204317	198192	186912	205198	194393	205306
slr7094	Q6ZEA4	slr7094	437220	433063	392487	424278	460690	393131	235813	212261	227825	231596	218321	210462
slr7096	Q6ZEA2	slr7096	76037	68758.6	64523	134639	141201	135142	232747	249544	242990	307205	293776	298905
slr8015	Q6ZE77	slr8015	449765	469991	422724	445069	470840	414956	1422250	1420560	1347980	1277710	1305510	1270580
slr8016	Q6ZE76	slr8016	410920	441695	403529	378206	392334	358164	615844	593516	636244	588313	605801	567611
slr8023	Q6ZE69	slr8023	1428650	1370990	1418880	1421980	1346460	1369770	1021680	1039020	1046200	1022040	1040310	939576
slr8030	Q6ZE62	slr8030	1589470	1846850	1560110	1671040	1618430	1425020	112657	97677.4	112326	111963	121177	113443
slr9102		slr9102	195002	214588	199106	215476	221878	204148	121314	117301	119867	147912	161633	146430
slr9201		slr9201	1191100	1103990	1100590	1290480	1367130	1324580	2058120	2097860	1832040	1834560	1934480	1984880
sml0006	P73300	rpl36	679437	615942	595645	555115	460721	534242	1447170	1283690	1704430	1805250	1773660	1363950
sml0007	P73676	psbY	4240840	3471070	3461980	3955790	4522960	3719870	1732220	1624130	1390010	1543140	1527270	1689530
sml0011		sml0011	1227250	1234790	1283660	1358200	1313110	1325660	607881	521666	577797	678939	647712	572661
smr0005	P72986	psaM	905042	647200	779739	803942	692251	770880	2024640	2069160	1473800	1285610	1149250	1531300
smr0006	P09191	psbF	501657	614852	443858	459123	564025	454984	747841	815381	594212	847107	928792	1039460
smr0007	Q55354	psbL	378353	347635	305369	252701	386609	273638	274893	250616	177682	317192	360060	384357
ssl0020	P27320	petF	2398600	2150730	1884930	2396130	1698110	2160470	3110910	2526950	3243550	3047420	3228000	2960320
ssl0105		ssl0105	892496	740335	755432	779180	763755	815517	1020840	1005150	777182	778690	753464	894025
ssl0242	P74470	ssl0242	329516	271456	238701	363212	297382	392766	523784	520007	364045	328396	318001	460451
ssl0294	P74786	ssl0294	1729560	1564440	1457860	1891920	2053190	1811100	286161	303907	205003	233217	309848	344896
ssl0312	P74785	ssl0312	463126	574665	553897	494899	389643	451719	778091	801083	920860	974930	928919	866313
ssl0350	P74796	ssl0350	940989	882158	802465	897206	906763	916037	409544	324545	385823	396449	401206	408628
ssl0352	P74795	ssl0352	13975000	12927000	12203900	12102300	11484500	13529900	25539100	25362600	19492000	15219400	15971200	21156600
ssl0385		ssl0385	26729.9	27920.7	9731.92	21273.9	19610.4	14236.4	203169	190704	190223	178530	203416	201865
ssl0410	P72713	ssl0410	1540350	1534710	1621750	1315700	1267710	1427390	1232860	1033640	924500	1085750	957029	960492
ssl0467	P73875	ssl0467	816476	674208	620136	710831	581124	659132	515354	468400	488239	515978	485537	482502
ssl0511	P74803	ssl0511	40194.1	40074.8	56605.1	40946.4	43581	46924.1	474292	503413	503410	638407	550653	554275
ssl0546	Q55899	minE	1212510	1131740	1077120	948109	910077	962863	2389120	2562410	2231070	2193840	2390640	2143220
ssl0563	P32422	psaC	61447900	58552100	63657600	41391000	32224200	40752600	106868000	94608500	111790000	101449000	108874000	111513000
ssl0601	P48949	rps21	13871900	14877000	15161300	13370000	13771000	13639500	9320280	9173340	9887850	10875200	11145300	9773870
ssl0707	Q55247	glnB	106308000	108205000	107242000	101977000	98607000	100273000	88073700	85437400	91845700	102997000	94106300	85251600
ssl0788	P72570	ssl0788	760546	748835	710704	791051	840443	812724	704633	681260	698131	664223	675662	662894
ssl1046	P74772	ssl1046	609007	616295	592920	466316	456742	418449	691437	589804	696964	538666	663550	562562
ssl1263	P74809	ssl1263	210004	207454	147153	120227	125753	99543.2	268187	197681	289589	355532	326557	296493
ssl1377		ssl1377	497629	517258	499903	525665	464721	462088	1944360	1915460	2059300	2312120	2333100	2065060
ssl1426	P48959	rpl35	849613	886870	835835	730844	732423	705732	1069370	975856	1162550	1347650	1202320	1064130
ssl1633	P73563	hliC, scpB	1453600	1168070	1093960	2298440	2566280	2506590	307559	292096	275427	333405	315103	293427
ssl1690	P74771	ndhO	37705600	40807000	37179200	27053900	25443600	26121600	31394100	30990200	30168300	29798600	33744900	28489400
ssl1762		ssl1762	2304680	2394050	2205770	2576390	2446810	2562430	1755950	1637400	1458760	1527860	1587250	1681280
ssl1911	P73124	gifA	130181	112414	93634.2	115342	127249	130504	1224300	1206560	1089400	1042000	1050570	1106660
ssl1918	P73031	ssl1918	1048050	727343	676661	977005	748702	751325	834225	763863	555827	605243	535865	587369
ssl1972	P72925	ssl1972	2904150	2914060	2840710	2914730	2512360	2631500	2333210	2468530	2226880	2309100	2245310	2167020
ssl2084	P20804	acpP	4404420	3346320	3435650	4999710	4651360	5382280	7621100	6987220	5033140	4840200	4959510	6456450
ssl2233	P73336	rps20	17142400	19134600	19188100	16834800	16631000	16762200	8326540	8166440	9295140	9370370	9386640	8335190
ssl2245	P73489	ssl2245	4392630	4238040	3164720	5644730	4936320	5327720	5410970	4689350	5420840	5980400	5502920	5039860
ssl2559	P73171	ssl2559	350795	346028	348045	334549	306659	310223	104645	105732	99778.2	111537	113343	94292.1
ssl2595	P73587	ssl2595	9846870	11106000	11245700	9607230	9814780	10275000	3134100	3119940	3624240	3580470	3768220	3188770
ssl2615	P27182	atpH	4554040	3891880	3898650	4438260	3590170	3600490	2074050	1781400	1667000	1883100	1950090	2092510
ssl2781	P73945	ssl2781	2588890	2647730	2730300	2183570	2254940	2349710	6296910	6034910	5874260	6148250	5679140	5770780
ssl2874	P74607	ssl2874	21431700	21060300	20644300	23230400	23645400	23085700	22866200	22629100	23634100	33155500	33043200	28608400
ssl2982	P74352	ycf61	1666000	1584250	1688390	1607800	1453880	1729990	2040570	2181660	2127700	1994720	2078750	2065170
ssl3044	P74283	ssl3044	880412	861546	875287	915903	948920	886003	304222	307249	258655	302985	320719	301307
ssl3093	P73202	cpcD	10800800	10600600	10444600	10670900	10792700	11243900	16948400	17044900	15377400	13800800	13213300	16021600
ssl3335	P38382	secE	1379520	1448940	1234480	1553310	1669650	1551110	663765	780827	615001	744726	854854	745280
ssl3389		ssl3389	626170	677555	705754	617997	569489	584009	97512.8	78619.7	108439	84774.1	86533.2	104579
ssl3432	P73316	rps19	7607230	7861270	7446650	7411230	7647420	7265900	9109120	9126920	9314370	9885650	9777190	8898550
ssl3436	P73312	rpl29	2831060	3562780	3363000	1985860	1855600	1882630	2762800	3316630	4056990	2481210	2466110	2275400
ssl3437	P73311	rps17	21044600	24683700	22861800	21679100	22166000	21476400	26332200	25250400	28478800	30826500	29465800	27598500
ssl3441	P73301	infA	4320030	4368840	4733090	4554380	4626120	4423360	4181470	3832710	4307670	5514490	5402500	4494840
ssl3445	P73292	rpl31	24062600	23227100	23678200	20510800	20884100	19933300	14545300	13828000	15155600	16296100	15373500	12893400
ssl3451	P73286	sipA	579485	407707	447154	666020	592521	608695	1097430	998139	1019900	972155	1001400	1121140
ssl3549	P74116	ssl3549	64969.9	150542	75199.2	79927.2	75785.4	40443.8	65696.1	57286.5	66954	56572.9	62745.7	63535.3
ssl3829	P73675	ssl3829	192241	151907	110988	216827	180698	215011	167068	131966	125801	110248	125466	127851
ssl6035	Q6YRW9	ssl6035	114453	104565	110814	106002	104820	104200	495224	487188	538155	662435	654272	589384
ssl6082	Q6YRS2	ssl6082	1241300	1266060	1223050	1064050	1142640	1097950	863565	818341	777457	1183340	1108480	1030030
ssr0330	Q55781	ftrV	201781	174522	180268	193308	163277	175387	140025	140155	135842	152236	164308	140694
ssr0332	P74797	ssr0332	4831580	5098590	5384470	5323120	6262520	6229030	1068870	1107130	1181780	1789560	2021960	1712690
ssr0335		ssr0335	1225190	1361190	1387240	929948	878029	936391	887054	850012	943800	1098010	1085450	902087
ssr0482	P74410	rps16	72893200	80596700	80160800	62616500	56905300	56158200	29052700	28022100	31836600	33214800	32003900	26439600
ssr0693	P74793	ssr0693	977820	1017490	1045790	777927	703958	805571	1297970	1187660	1185760	980064	1161980	1096050
ssr1114	P74580	ssr1114	1196700	1409300	1385100	1163710	1074280	1186450	695446	731885	832263	798541	731235	771073
ssr1260		ssr1260	169508	175029	189616	146859	111479	144002	442969	424496	488493	441159	473594	368084
ssr1398	P48958	rpl33	1922120	1754250	2068110	1250670	857054	1023950	5861580	6749710	7794480	6777230	7188470	6396950
ssr1399	P48946	rps18	21311800	27537600	26307000	13886200	11461700	11720400	21909500	23082000	26895100	20567600	20790700	16739900
ssr1480	P73557	rbp2	28155400	28861000	27569300	28537200	28895700	28957200	275142	320897	339093	324363	309817	335301
ssr1528	P74769	ssr1528	12039600	11089500	11223200	7338050	7484840	8513120	7214480	8016950	5657370	5238970	5787310	6238610
ssr1600	P74326	ssr1600	629569	598436	595379	751858	749419	766776	1107720	1102070	1066870	1101650	1105620	1184820
ssr1604	P72851	rpl28	13300100	13214400	13210100	11276600	11497000	10963700	16767500	15923700	17502400	18378900	17685600	15747200
ssr1736	P73014	rpl32	8386100	9660990	8842770	7374280	7534290	7531310	5823220	6451620	6840590	7363810	6882630	6322980
ssr1768	P72917	ssr1768	2024390	2352210	1856560	2563330	2230110	2353950	757798	600429	815505	1012060	1012560	699944
ssr1789	P72932	hliD, scpE	127165	126133	112855	106047	118544	117954	814278	811006	646676	687732	834684	786939
ssr2061	P73492	ssr2061	1419020	1167960	1183760	1437730	1302410	1343420	2173400	2180130	1579160	1453560	1469200	1962790
ssr2406	P73506	ssr2406	147639	112238	109651	137564	141118	133898	221555	229085	173685	189806	215688	200407
ssr2554	P73961	ssr2554	187428	180204	190718	410439	197694	216461	83228.5	95634	80204.4	67271.4	65520.6	56826.5
ssr2799	P74267	rpl27	7716670	8513400	8151910	7215310	7064100	6883080	6402980	6305450	6967580	6941860	7144620	6054760
ssr2831	P12975	psaE	21764700	23245800	22604700	17821600	18548700	19670900	30761300	29105000	33216400	31821100	32388200	33496900
ssr2857	P73213	atx1	559856	430355	318666	696142	475328	704982	664578	469701	543718	429145	430336	463013
ssr2975		ssr2975	13476.9	11613.5	8872.47	11603.1	15534	7097.97	224025	215080	249253	272939	288649	250696
ssr2998	P72798	ssr2998	23979100	24506500	24227200	23976500	23518600	24202600	16991800	16481100	17278500	17404000	19273700	19310600
ssr3341	P74112	ssr3341	2511280	2572200	2485380	2283050	2180760	2277190	1695600	1746580	1746320	1663800	1770470	1569140
ssr3383	Q01950	apcC	12371700	12890700	12835600	12134500	11221700	11268500	17360100	19562800	17035400	13618900	14393700	17220100
ssr3402	P73836	ssr3402	434371	270410	275938	385953	265510	326680	284742	257886	248312	211590	219817	232964
ssr3451	P09190	psbE	2566980	2105370	2091170	2506250	2425000	2629520	6504820	6562210	4852990	4437680	4926920	5438870
