# Supplementary material for: Slr0320 Is Crucial for Optimal Function of Photosystem II during High Light Acclimation in Synechocystis sp. PCC 6803
Source: Life (Basel). 2021 Mar 26;11(4):279. doi: 10.3390/life11040279 (PMC8065906; doi:10.3390/life11040279)
Supplement: Supplementary file 1 [file life-11-00279-s001.zip › Table S2.xlsx]

## Sheet: WT under NL vs. HL
Significant Up-regulation (389)		Significant Down-regulation (551)
slr0228		sll1184
sll1679		sll1185
sll1427		sll1214
slr1459		ssl0563
ssl1633		sll0819
sll1521		sll0629
sll0550		sll1471
sll0219		sll1578
slr1992		ssl3093
slr0600		sll1580
sll0170		slr2067
slr2075		ssr1789
slr1291		slr1963
sll1733		slr0041
sll0108		slr0043
sll0698		slr0044
slr0653		sll1594
sll0002		ssl3451
sll0005		sll0306
sll0037		sll0016
sll0043		sll0021
sll0066		sll0022
sll0067		sll0023
sll0069		sll0036
sll0071		sll0042
sll0086		sll0044
sll0102		sll0051
sll0141		sll0064
sll0142		sll0070
sll0147		sll0072
sll0166		sll0135
sll0178		sll0144
sll0236		sll0148
sll0243		sll0154
sll0244		sll0167
sll0258		sll0169
sll0267		sll0171
sll0271		sll0172
sll0272		sll0175
sll0293		sll0176
sll0320		sll0184
sll0325		sll0202
sll0329		sll0208
sll0368		sll0224
sll0374		sll0228
sll0395		sll0230
sll0400		sll0260
sll0402		sll0274
sll0410		sll0283
sll0415		sll0288
sll0447		sll0289
sll0467		sll0300
sll0497		sll0301
sll0501		sll0361
sll0505		sll0414
sll0507		sll0421
sll0518		sll0424
sll0535		sll0441
sll0540		sll0443
sll0546		sll0445
sll0567		sll0446
sll0596		sll0451
sll0623		sll0456
sll0635		sll0461
sll0648		sll0485
sll0661		sll0486
sll0662		sll0488
sll0670		sll0499
sll0676		sll0502
sll0689		sll0504
sll0712		sll0506
sll0737		sll0508
sll0754		sll0517
sll0757		sll0553
sll0764		sll0558
sll0767		sll0563
sll0814		sll0572
sll0815		sll0585
sll0827		sll0587
sll0829		sll0590
sll0833		sll0593
sll0837		sll0615
sll0853		sll0625
sll0873		sll0634
sll0897		sll0638
sll0898		sll0643
sll0911		sll0659
sll0927		sll0679
sll0933		sll0685
sll0938		sll0708
sll0990		sll0709
sll0993		sll0711
sll1004		sll0740
sll1019		sll0745
sll1030		sll0750
sll1032		sll0753
sll1033		sll0756
sll1053		sll0781
sll1060		sll0823
sll1064		sll0830
sll1069		sll0842
sll1071		sll0844
sll1076		sll0848
sll1080		sll0851
sll1096		sll0858
sll1099		sll0860
sll1104		sll0867
sll1118		sll0875
sll1127		sll0900
sll1130		sll0912
sll1135		sll0923
sll1142		sll0928
sll1189		sll0931
sll1222		sll0947
sll1224		sll1002
sll1234		sll1018
sll1236		sll1023
sll1252		sll1035
sll1289		sll1045
sll1316		sll1059
sll1350		sll1077
sll1377		sll1097
sll1388		sll1121
sll1398		sll1144
sll1415		sll1147
sll1418		sll1150
sll1432		sll1180
sll1433		sll1181
sll1434		sll1213
sll1440		sll1218
sll1443		sll1220
sll1450		sll1228
sll1459		sll1229
sll1466		sll1237
sll1481		sll1242
sll1482		sll1249
sll1483		sll1260
sll1499		sll1262
sll1546		sll1265
sll1550		sll1268
sll1559		sll1275
sll1563		sll1291
sll1601		sll1299
sll1613		sll1300
sll1614		sll1304
sll1624		sll1306
sll1651		sll1307
sll1665		sll1308
sll1680		sll1317
sll1682		sll1329
sll1696		sll1334
sll1702		sll1336
sll1737		sll1341
sll1771		sll1358
sll1783		sll1360
sll1796		sll1365
sll1814		sll1367
sll1816		sll1369
sll1817		sll1371
sll1825		sll1376
sll1852		sll1380
sll1865		sll1384
sll1871		sll1395
sll1878		sll1396
sll1888		sll1399
sll1905		sll1446
sll1911		sll1455
sll1932		sll1456
sll1933		sll1464
sll1940		sll1477
sll1951		sll1479
sll1988		sll1484
sll2003		sll1495
sll2009		sll1498
sll2010		sll1520
sll5060		sll1526
sll6053		sll1527
sll8007		sll1530
slr0001		sll1532
slr0021		sll1533
slr0066		sll1534
slr0070		sll1538
slr0072		sll1556
slr0074		sll1561
slr0083		sll1583
slr0093		sll1608
slr0184		sll1620
slr0191		sll1628
slr0197		sll1629
slr0210		sll1634
slr0229		sll1636
slr0250		sll1638
slr0261		sll1640
slr0262		sll1660
slr0263		sll1667
slr0280		sll1672
slr0288		sll1675
slr0301		sll1683
slr0369		sll1687
slr0376		sll1693
slr0380		sll1698
slr0394		sll1735
slr0404		sll1739
slr0427		sll1742
slr0444		sll1743
slr0480		sll1752
slr0491		sll1757
slr0493		sll1760
slr0503		sll1762
slr0527		sll1767
slr0529		sll1770
slr0531		sll1776
slr0535		sll1784
slr0541		sll1786
slr0546		sll1805
slr0549		sll1811
slr0552		sll1824
slr0559		sll1830
slr0594		sll1831
slr0599		sll1833
slr0601		sll1835
slr0605		sll1837
slr0611		sll1862
slr0615		sll1869
slr0617		sll1870
slr0643		sll1872
slr0656		sll1884
slr0686		sll1885
slr0692		sll1893
slr0709		sll1900
slr0711		sll1902
slr0719		sll1906
slr0721		sll1910
slr0728		sll1924
slr0740		sll1939
slr0747		sll1941
slr0773		sll1961
slr0774		sll1994
slr0776		sll5075
slr0780		sll5079
slr0783		sll5080
slr0798		sll5128
slr0806		sll7044
slr0816		sll7090
slr0821		sll8012
slr0829		slr0012
slr0838		slr0015
slr0841		slr0017
slr0848		slr0018
slr0852		slr0020
slr0862		slr0033
slr0863		slr0038
slr0864		slr0039
slr0865		slr0049
slr0872		slr0051
slr0876		slr0056
slr0883		slr0060
slr0886		slr0063
slr0903		slr0077
slr0915		slr0081
slr0923		slr0110
slr0938		slr0111
slr0941		slr0112
slr0943		slr0114
slr0945		slr0115
slr0949		slr0118
slr0962		slr0147
slr0963		slr0149
slr0982		slr0151
slr0989		slr0161
slr0990		slr0162
slr1024		slr0163
slr1037		slr0169
slr1043		slr0185
slr1094		slr0201
slr1098		slr0207
slr1099		slr0220
slr1105		slr0222
slr1139		slr0226
slr1177		slr0236
slr1179		slr0239
slr1195		slr0244
slr1206		slr0251
slr1208		slr0257
slr1216		slr0306
slr1238		slr0317
slr1240		slr0325
slr1261		slr0326
slr1280		slr0333
slr1282		slr0358
slr1289		slr0377
slr1305		slr0386
slr1312		slr0397
slr1322		slr0398
slr1329		slr0399
slr1331		slr0426
slr1377		slr0431
slr1378		slr0434
slr1385		slr0436
slr1391		slr0439
slr1413		slr0455
slr1420		slr0468
slr1426		slr0502
slr1513		slr0518
slr1540		slr0525
slr1541		slr0526
slr1563		slr0528
slr1624		slr0537
slr1626		slr0545
slr1653		slr0553
slr1664		slr0565
slr1691		slr0569
slr1694		slr0575
slr1717		slr0580
slr1720		slr0586
slr1721		slr0592
slr1724		slr0603
slr1727		slr0608
slr1743		slr0618
slr1776		slr0630
slr1777		slr0634
slr1794		slr0635
slr1795		slr0637
slr1811		slr0640
slr1818		slr0649
slr1821		slr0650
slr1830		slr0652
slr1838		slr0658
slr1860		slr0667
slr1894		slr0668
slr1900		slr0670
slr1919		slr0678
slr1931		slr0681
slr1939		slr0699
slr1972		slr0729
slr1974		slr0742
slr1977		slr0743
slr2001		slr0746
slr2017		slr0755
slr2030		slr0765
slr2034		slr0769
slr2047		slr0775
slr2059		slr0804
slr2072		slr0808
slr2105		slr0818
slr2131		slr0823
slr5023		slr0825
slr5056		slr0839
slr5058		slr0842
slr5127		slr0875
slr6037		slr0879
slr6043		slr0880
slr6044		slr0882
slr6056		slr0889
slr7012		slr0904
slr7013		slr0912
slr7073		slr0914
slr7094		slr0917
slr8030		slr0924
slr9102		slr0930
sml0007		slr0936
sml0011		slr0969
smr0007		slr0985
ssl0294		slr1022
ssl0350		slr1035
ssl0410		slr1039
ssl0467		slr1046
ssl0601		slr1048
ssl1762		slr1051
ssl2233		slr1056
ssl2559		slr1066
ssl2595		slr1070
ssl2615		slr1071
ssl3044		slr1073
ssl3335		slr1087
ssl3389		slr1095
ssl3445		slr1097
ssl6082		slr1100
ssr0332		slr1109
ssr0335		slr1110
ssr0482		slr1114
ssr1114		slr1117
ssr1480		slr1125
ssr1528		slr1127
ssr1736		slr1128
ssr1768		slr1133
ssr2554		slr1143
ssr2998		slr1159
ssr3341		slr1169
		slr1173
		slr1178
		slr1189
		slr1192
		slr1210
		slr1226
		slr1228
		slr1230
		slr1234
		slr1239
		slr1243
		slr1247
		slr1269
		slr1271
		slr1272
		slr1273
		slr1300
		slr1302
		slr1315
		slr1324
		slr1334
		slr1362
		slr1363
		slr1379
		slr1384
		slr1406
		slr1407
		slr1429
		slr1434
		slr1438
		slr1444
		slr1448
		slr1470
		slr1507
		slr1511
		slr1521
		slr1529
		slr1534
		slr1542
		slr1559
		slr1560
		slr1588
		slr1590
		slr1596
		slr1600
		slr1608
		slr1613
		slr1618
		slr1619
		slr1628
		slr1644
		slr1645
		slr1646
		slr1649
		slr1659
		slr1668
		slr1670
		slr1677
		slr1678
		slr1679
		slr1681
		slr1689
		slr1718
		slr1719
		slr1729
		slr1732
		slr1735
		slr1739
		slr1742
		slr1762
		slr1768
		slr1779
		slr1784
		slr1788
		slr1799
		slr1803
		slr1805
		slr1816
		slr1822
		slr1826
		slr1828
		slr1837
		slr1848
		slr1851
		slr1853
		slr1855
		slr1859
		slr1867
		slr1870
		slr1882
		slr1886
		slr1887
		slr1888
		slr1907
		slr1908
		slr1924
		slr1926
		slr1929
		slr1932
		slr1933
		slr1938
		slr1951
		slr1958
		slr1959
		slr1962
		slr1968
		slr1970
		slr1975
		slr1982
		slr1984
		slr1986
		slr2000
		slr2004
		slr2011
		slr2018
		slr2024
		slr2041
		slr2048
		slr2049
		slr2051
		slr2070
		slr2071
		slr2080
		slr2100
		slr2119
		slr2123
		slr2125
		slr2130
		slr5051
		slr6039
		slr6050
		slr6071
		slr6072
		slr6095
		slr6096
		slr7060
		slr7061
		slr7096
		slr8015
		slr8016
		slr9201
		sml0006
		smr0005
		ssl0242
		ssl0312
		ssl0352
		ssl0385
		ssl0511
		ssl0546
		ssl1377
		ssl1911
		ssl2084
		ssl2781
		ssl6035
		ssr1260
		ssr1398
		ssr1600
		ssr2061
		ssr2406
		ssr2975
		ssr3383
		ssr3451
