# Supplementary material for: Slr0320 Is Crucial for Optimal Function of Photosystem II during High Light Acclimation in Synechocystis sp. PCC 6803
Source: Life (Basel). 2021 Mar 26;11(4):279. doi: 10.3390/life11040279 (PMC8065906; doi:10.3390/life11040279)
Supplement: Supplementary file 1 [file life-11-00279-s001.zip › Table S3.xlsx]

## Sheet: Δslr0320-NL vs. WT-NL
Significant Up-regulation (18)		Significant Down-regulation (26)
smr0007	PsbL	sll0643	UreG, Urease accessory protein
sll0094	Hik37, two-component sensor histidine kinase	sll0771	GlcP, Gtr, glucose transport protein
sll1450	NrtA, ABC-type nitrate/nitrite transport system substrate-binding protein	sll1924	Sycrp2, sycrp1 homolog
sll1626	LexA, SOS function regulatory protein	slr0172	GuaB, IMP dehydrogenase
sll1639	UreD, urease accessory protein D	slr0682	HisD, histidinol dehydrogenase
slr0447	UrtA, AmiC, periplasmic protein, ABC-type urea transport system substrate-binding protein	slr1351	MurF, Mra, UDP-N-acetylmuramoylalanyl-D-glutamyl-2,6-diaminopimelate--D-alanyl-D-alanyl ligase
slr0793	NrsB, Cation efflux system protein involved in nickel and cobalt tolerance	slr1859	anti-sigma f factor antagonist
slr0899	CynS, cyanate lyase	slr0041	CmpB, ABC-type bicarbonate transport system permease protein
slr1300	UbiH, VisB, UbiH protein	sll0540	phosphate-binding protein PstS homolog
slr1928	PilA5, type 4 prepilin-like protein	sll0679	SphX, ABC-type phosphate transport system substrate-binding protein, PstS homolog
slr1431		sll0680	PstS, PhoS, ABC-type phosphate transport system substrate-binding protein
slr1929		slr1247	PstS, PhoS, ABC-type phosphate transport system substrate-binding protein
ssr0332		slr0081	PhoB, HisB, Rre29, SphR, phosphate-sensing response regulator,two-component response regulator (OmpR subfamily)
sll1862		slr2100	Rre20, two-component response regulator
sll6053		sll1292	Rre11, two-component response regulator (CheY subfamily)
sll6055		slr0115	RpaA, Rre31, Crr31, two-component response regulator (OmpR subfamily)
slr0226		slr2015	type 4 pilin-like protein, essential for motility
slr0440		slr2017	type 4 pilin-like protein, essential for motility
		sll0301
		sll1304
		sll1547
		slr0829
		slr1853
		slr1886
		slr2018
		slr2032
