# Supplementary material for: Slr0320 Is Crucial for Optimal Function of Photosystem II during High Light Acclimation in Synechocystis sp. PCC 6803
Source: Life (Basel). 2021 Mar 26;11(4):279. doi: 10.3390/life11040279 (PMC8065906; doi:10.3390/life11040279)
Supplement: Supplementary file 1 [file life-11-00279-s001.zip › Table S4.xlsx]

## Sheet: HL
Significant Up-regulation (28)		Significant Down-regulation (54)
sll1341	BfrA, bacterioferritin	sll0219	Flv2
sll1483	periplasmic protein, similar to transforming growth factor induced protein	slr0608	HisI, phosphoribosyl-AMP cyclohydrolase / phosphoribosyl-ATP pyrophosphohydrolase
sll1566	GgpS, glucosyl-glycerol-phosphate synthase	slr0288	GlnN, glutamate-ammonia ligase, glutamine synthetase type III
sll1594	NdhR, ndhF3 operon transcriptional regulator	slr0186	LeuA, 2-isopropylmalate synthase
sll1872	LytR, membrane bound protein LytR	slr1351	MurF, Mra, UDP-N-acetylmuramoylalanyl-D-glutamyl-2,6-diaminopimelate--D-alanyl-D-alanyl ligase
slr0804	DacB, D-alanyl-D-alanine carboxypeptidase	slr1434	PntB, NAD(P) transhydrogenase subunit beta
ssl1633	HliC, ScpB, CAB/ELIP/HLIP superfamily	slr1622	Ppa, IpyR, inorganic pyrophosphatase
slr1945	YibO, Pgm, phosphoglycerate mutase	slr1857	GlgX, glycogen operon protein
slr0898	NirA, ferredoxin--nitrite reductase	slr1963	water-soluble carotenoid protein
slr0899	CynS, cyanate lyase	slr2017	type 4 pilin-like protein, essential for motility
slr1105	GTP-binding protein TypA/BipA homolog	sll1924	Sycrp2, Sycrp1 homolog
slr1300	UbiH, VisB, UbiH protein	sll0807	Rpe, pentose-5-phosphate-3-epimerase
slr1512	SbtA, sodium-dependent bicarbonate transporter	sll0947	LrtA, light repressed protein A homolog
slr1562	GrxC, glutaredoxin	slr1452	SbpA, ABC-type sulfate transport system substrate-binding protein
sll1450	NrtA, ABC-type nitrate/nitrite transport system substrate-binding protein	sll0679	SphX, ABC-type phosphate transport system substrate-binding protein, PstS homolog
slr0447	UrtA, AmiC, periplasmic protein, ABC-type urea transport system substrate-binding protein	slr1247	PstS, PhoS, ABC-type phosphate transport system substrate-binding protein
sll1369		sll0680	PstS, PhoS, ABC-type phosphate transport system substrate-binding protein
sll1862		sll0684	PstB, PhoT, ABC-type phosphate transport system ATP-binding protein
sll6053		slr0081	PhoB, HisB, Rre29, SphR, phosphate-sensing response regulator,two-component response regulator (OmpR subfamily)
sll6055		slr0312	Rre32, two-component response regulator (NarL subfamily)
slr0226		slr0115	RpaA, Rre31, Crr31, two-component response regulator (OmpR subfamily)
slr0440		slr2100	Rre20, two-component response regulator
slr0601		sll1097	RpsG, Rps7, 30S ribosomal protein S7
slr0818		ssr1399	RpsR, Rps18, 30S ribosomal protein S18
slr1919		ssl3436	RpmC, Rpl29, 50S ribosomal protein L29
slr1929		ssr1398	RpmG, Rpl33, 50S ribosomal protein L33
slr2011		sll1745	RplJ, Rpl10, 50S ribosomal protein L10
slr7096		slr0317
		slr0333
		slr0709
		slr0876
		slr1071
		slr1161
		slr1444
		slr1852
		slr1854
		slr1855
		slr2018
		slr6039
		ssl1263
		ssl1690
		ssr0335
		ssr1528
		sll0335
		sll0661
		sll0685
		slr0737
		ssl0563
		sll1735
		sll1783
		sll1784
		sll1830
		slr0208
		slr0147
