# Supplementary material for: Slr0320 Is Crucial for Optimal Function of Photosystem II during High Light Acclimation in Synechocystis sp. PCC 6803
Source: Life (Basel). 2021 Mar 26;11(4):279. doi: 10.3390/life11040279 (PMC8065906; doi:10.3390/life11040279)
Supplement: Supplementary file 1 [file life-11-00279-s001.zip › Table S5.xlsx]

## Sheet: WT under NL vs. HL
Up-regulation						Down-regualtion
Category column	Category value	Enrichment factor	Intersection size	-LOG10(p value)		Category column	Category value	Enrichment factor	Intersection size	-LOG10(p value)
CyanoBase	Cellular processes	1.8037	13	1.85428		CyanoBase	Biosynthesis of cofactors, prosthetic groups, and carriers	1.5903	27	2.40067
CyanoBase	Translation	1.6517	25	2.42817		CyanoBase	Phycobilisome	2.8633	7	2.27164
CyanoBase	Transport and binding proteins	1.554	28	2.29596		CyanoBase	Photosystem I	2.761	6	1.93772
CyanoBase	Nucleoproteins	4.757	3	1.75813		CyanoBase	Chemotaxis	2.761	6	1.93772
CyanoBase	Pyruvate and acetyl-CoA metabolism	4.1624	3	1.59469		CyanoBase	Cobalamin, heme, phycobilin and porphyrin	1.8407	12	1.85412
CyanoBase	Chaperones	4.1624	6	2.78982		CyanoBase	Aromatic amino acid family	1.8407	7	1.32956
CyanoBase	Menaquinone and ubiquinone	3.6999	3	1.45931		GOBP	L-methionine salvage from methylthioadenosine	7.3627	2	1.73483
CyanoBase	Drug and analog sensitivity	3.3782	7	2.59715		GOBP	dTDP-rhamnose biosynthetic process	7.3627	2	1.73483
CyanoBase	Thioredoxin, glutaredoxin, and glutathione	3.0832	5	1.83192		GOBP	transcription antitermination	4.9085	2	1.32087
CyanoBase	Soluble electron carriers	2.9599	4	1.49976		GOBP	protein-phycocyanobilin linkage	4.9085	2	1.32087
CyanoBase	Protein and peptide secretion	2.9599	4	1.49976		GOBP	pantothenate biosynthetic process	4.9085	2	1.32087
GOBP	lactate catabolic process	10.674	2	2.0576		GOBP	glycine decarboxylation via glycine cleavage system	4.9085	2	1.32087
GOBP	CTP biosynthetic process	10.674	2	2.0576		GOBP	histidine biosynthetic process	3.1555	6	2.238
GOBP	protein transport by the Sec complex	8.0058	3	2.52817		GOBP	signal transduction	2.3009	5	1.39432
GOBP	galactose catabolic process via UDP-galactose	7.1163	2	1.62302		GOBP	methylation	2.1036	6	1.42127
GOBP	chaperone cofactor-dependent protein refolding	6.6715	5	3.52949		GOBP	photosynthesis	2.0572	19	3.0963
GOBP	gluconeogenesis	6.4047	3	2.17266		GOBP	carbohydrate metabolic process	1.9823	7	1.45897
GOBP	ribosomal large subunit assembly	5.3372	3	1.9141		GOCC	phycobilisome	3.6814	9	3.70542
GOBP	response to unfolded protein	5.3372	2	1.36453		GOCC	photosystem I	3.1555	3	1.31158
GOBP	response to arsenic-containing substance	5.3372	2	1.36453		GOCC	ribosome	2.3009	5	1.39432
GOBP	response to antibiotic	5.3372	3	1.9141		GOCC	outer membrane-bounded periplasmic space	2.2497	22	4.05979
GOBP	cellular response to unfolded protein	5.3372	2	1.36453		GOMF	5S rRNA binding	7.3627	2	1.73483
GOBP	queuosine biosynthetic process	4.5748	3	1.71352		GOMF	lipid-A-disaccharide synthase activity	7.3627	2	1.73483
GOBP	potassium ion transport	4.0029	3	1.55187		GOMF	carboxypeptidase activity	7.3627	2	1.73483
GOBP	protein refolding	3.8816	4	1.89695		GOMF	tetrapyrrole binding	7.3627	3	2.60338
GOBP	carbohydrate transport	3.5581	4	1.76329		GOMF	phospholipid binding	7.3627	2	1.73483
GOCC	ribonucleoprotein complex	11.1	2	2.09182		GOMF	dTDP-4-dehydrorhamnose 3,5-epimerase activity	7.3627	2	1.73483
GOCC	extracellular region	7.3998	2	1.65547		GOMF	phosphoglycolate phosphatase activity	4.9085	2	1.32087
GOCC	small ribosomal subunit	5.5498	4	2.50553		GOMF	exonuclease activity	4.9085	2	1.32087
GOCC	ribosome	2.7749	4	1.41549		GOMF	lipopolysaccharide floppase activity	4.9085	2	1.32087
GOCC	plasma membrane	1.5087	28	2.14819		GOMF	isomerase activity	3.1555	3	1.31158
GOMF	D-lactate dehydrogenase (cytochrome) activity	11.1	2	2.09182		GOMF	transferase activity	2.9451	4	1.52827
GOMF	drug binding	11.1	3	3.13952		GOMF	catalytic activity	2.2088	12	2.44958
GOMF	peptidoglycan glycosyltransferase activity	8.3248	3	2.57812		GOMF	methyltransferase activity	2.1815	8	1.80079
GOMF	D-lactate dehydrogenase activity	7.3998	2	1.65547		GOMF	histidine phosphotransfer kinase activity	2.1655	5	1.30605
GOMF	magnesium ion transmembrane transporter activity	7.3998	2	1.65547		KEGG	Polyketide sugar unit biosynthesis	4.4176	3	1.72948
GOMF	ligase activity, forming carbon-nitrogen bonds	6.6598	3	2.22083		KEGG	Streptomycin biosynthesis	3.6814	5	2.25554
GOMF	penicillin binding	6.6598	3	2.22083		KEGG	Cyanoamino acid metabolism	3.6814	3	1.49152
GOMF	heat shock protein binding	6.6598	3	2.22083		KEGG	Photosynthesis antenna proteins	3.4359	7	2.77765
GOMF	protein folding chaperone	5.5498	3	1.96047		KEGG	Peptidoglycan biosynthesis	2.2088	6	1.50446
GOMF	misfolded protein binding	5.5498	2	1.39521		KEGG	Pyrimidine metabolism	2.0616	7	1.5323
GOMF	UDP-glucose 4-epimerase activity	5.5498	2	1.39521		KEGG	Glyoxylate and dicarboxylate metabolism	1.8407	7	1.32956
GOMF	FMN binding	5.1229	6	3.33766
GOMF	unfolded protein binding	4.5705	7	3.45582
GOMF	cation transmembrane transporter activity	4.4399	4	2.10957
GOMF	FAD binding	3.6999	3	1.45931
GOMF	electron transfer activity	1.8951	7	1.36301
GOMF	structural constituent of ribosome	1.7839	9	1.46126
GOMF	ATP binding	1.65	44	3.68561
KEGG	Degradation of aromatic compounds	7.3998	2	1.65547
KEGG	Glutathione metabolism	3.1713	4	1.59382
KEGG	Protein export	2.9599	4	1.49976
KEGG	Cysteine and methionine metabolism	2.921	5	1.73986
KEGG	Quorum sensing	2.2199	5	1.32364
