# Supplementary material for: Slr0320 Is Crucial for Optimal Function of Photosystem II during High Light Acclimation in Synechocystis sp. PCC 6803
Source: Life (Basel). 2021 Mar 26;11(4):279. doi: 10.3390/life11040279 (PMC8065906; doi:10.3390/life11040279)
Supplement: Supplementary file 1 [file life-11-00279-s001.zip › Table S6.xlsx]

## Sheet: Δslr0320-NL vs. WT-NL
Up-regulation						Down-regualtion
Category column	Category value	Enrichment factor	Intersection size	-LOG10(p value)		Category column	Category value	Enrichment factor	Intersection size	-LOG10(p value)
CyanoBase	Menaquinone and ubiquinone	22.679	1	1.37175		CyanoBase	Regulatory functions	4.5291	5	2.45327
GOBP	cyanate metabolic process	208.68	1	2.31948		CyanoBase	Transport and binding proteins	4.2392	6	2.72684
GOBP	positive regulation of transcription, DNA-templated	104.34	1	2.02045		GOBP	rRNA 5'-end processing	141.31	1	2.15016
GOBP	ubiquinone biosynthetic process	69.561	1	1.84634		GOBP	negative regulation of ribosome biogenesis	141.31	1	2.15016
GOBP	amino acid transport	69.561	1	1.84634		GOBP	mature ribosome assembly	141.31	1	2.15016
GOBP	nitrate assimilation	41.736	1	1.62849		GOBP	phosphate ion transmembrane transport	70.654	2	3.54479
GOBP	ion transport	29.812	1	1.48634		GOBP	negative regulation of translation	70.654	1	1.85211
GOBP	negative regulation of transcription, DNA-templated	26.085	1	1.43035		GOBP	phosphorelay signal transduction system	9.1166	2	1.73269
GOBP	nitrogen compound metabolic process	20.868	1	1.33742		GOCC	protein-DNA complex	16.624	2	2.22651
GOCC	photosystem II reaction center	22.679	1	1.37175		GOCC	ATP-binding cassette (ABC) transporter complex	14.131	2	2.08987
GOCC	integral component of membrane	2.1518	7	1.65396		GOCC	cytosol	2.6537	4	1.34586
GOMF	oxidoreductase activity, acting on paired donors, with incorporation or reduction of molecular oxygen, NAD(P)H as one donor, and incorporation of one atom of oxygen	204.11	1	2.30987		GOCC	cytoplasm	2.4448	5	1.4539
GOMF	cyanate hydratase activity	204.11	1	2.30987		GOMF	UDP-N-acetylmuramoyl-tripeptide-D-alanyl-D-alanine ligase activity	141.31	1	2.15016
GOMF	ubiquitin-like modifier activating enzyme activity	102.06	1	2.01085		GOMF	carbohydrate:proton symporter activity	141.31	1	2.15016
GOMF	FAD binding	22.679	1	1.37175		GOMF	phosphate ion binding	113.05	4	8.00864
GOMF	sequence-specific DNA binding	20.411	1	1.32802		GOMF	peroxiredoxin activity	70.654	1	1.85211
KEGG	Nitrogen metabolism	22.679	2	2.49015		GOMF	histidinol dehydrogenase activity	70.654	1	1.85211
						GOMF	ribosomal large subunit binding	35.327	1	1.557
						GOMF	anti-sigma factor antagonist activity	35.327	1	1.557
						GOMF	nitrate transmembrane transporter activity	28.262	1	1.46306
						GOMF	DNA-binding transcription activator activity	21.74	2	2.45652
						GOMF	nuclease activity	20.187	1	1.32288
						GOMF	isomerase activity	20.187	1	1.32288
						GOMF	phosphorelay response regulator activity	18.841	2	2.33314
						GOMF	transcription regulatory region sequence-specific DNA binding	16.624	2	2.22651
						GOMF	DNA-binding transcription factor activity	7.7077	3	2.22599
						KEGG	Vancomycin resistance	20.187	1	1.32288
						KEGG	Two-component system	14.681	8	7.54432
						KEGG	ABC transporters	6.8596	5	3.23263
